# Supplementary material for: Determining online consumer’s luxury purchase intention: The influence of antecedent factors and the moderating role of brand awareness, perceived risk, and web atmospherics
Source: PLoS One. 2024 Feb 23;19(2):e0295514. doi: 10.1371/journal.pone.0295514 (PMC10889853; doi:10.1371/journal.pone.0295514)
Supplement: S1 Table — (XLSX) [file pone.0295514.s002.xlsx]

## Sheet: Form Responses 1
Proficiency on the internet	Buying luxury fashion goods online is useful.	Buying luxury fashion goods online is worthwhile.	Buying luxury fashion goods online is complicated.	It is very likely that I will buy luxury fashion goods online.	It is highly probable that I will consider getting luxury fashion goods online.	It is certain that I will consider buying luxury fashion goods online.	Buying luxury fashion goods online would improve my shopping productivity.	Shopping luxury fashion goods online would make it easier for me to shop.	Buying luxury fashion goods online would improve my shopping ability .	Buying luxury products online would allow me to shop the way I want to shop.	Buying luxury products online would save my time.	Buying luxury product online would allow me to shop whenever I choose (24X7).	Shopping luxury fashion product online would enhance my mood.	Purchasing luxury product online would make me feel good.	Buying luxury product online would be enjoyable.	I find myself checking the prices of the luxury fashion products I want to buy.	It is important to me to get the best price for the luxury fashion products I buy.	Purchasing luxury products on Internet, saves my money.	I frequently shop luxury fashion products online.	I have seen a vide variety of luxury fashion products.	I know many details about the luxury products.	I understand the meaning of luxury fashion brand I am going to shop from.	I can identify that fashion brand among other competing brands.	I can quickly recall the symbol or logo of luxury fashion brand I am intended to purchase from.	I am familiar with the luxury fashion brand I am going to shop from.	I feel confident to buy luxury goods online.	Shopping luxury products online may not be secure (insecurity of financial transactions).	Luxury products purchased online may not meet my expectations in terms of quality, size, color, etc.	I may consider buying luxury products online, if website is easy to use and navigate.	My decision to buy luxury products online would depend upon site aesthetics.	I would shop luxury fashion products on the Internet, if I get detailed product information, 360 degrees view, virtual “try on” facility, etc.
Very skillful	Agree	Agree	Agree	Agree	Agree	Agree	Agree	Agree	Agree	Agree	Agree	Strongly agree	Strongly agree	Strongly agree	Neutral	Strongly agree	Strongly agree	Disagree	Agree	Agree	Agree	Agree	Agree	Agree	Agree	Agree	Disagree	Agree	Agree	Agree	Strongly agree
Very skillful	Agree	Agree	Disagree	Neutral	Agree	Neutral	Agree	Agree	Disagree	Neutral	Strongly agree	Strongly agree	Disagree	Strongly Disagree	Neutral	Strongly Disagree	Strongly agree	Strongly Disagree	Strongly Disagree	Strongly agree	Disagree	Neutral	Agree	Agree	Agree	Disagree	Strongly agree	Strongly agree	Agree	Agree	Neutral
Skillful	Agree	Agree	Disagree	Neutral	Agree	Agree	Agree	Agree	Agree	Agree	Strongly agree	Strongly agree	Strongly agree	Strongly agree	Strongly agree	Agree	Strongly agree	Strongly agree	Agree	Agree	Agree	Agree	Agree	Agree	Strongly agree	Strongly agree	Disagree	Agree	Strongly agree	Strongly agree	Strongly agree
Skillful	Agree	Agree	Disagree	Neutral	Neutral	Agree	Agree	Agree	Agree	Agree	Strongly agree	Strongly agree	Neutral	Neutral	Neutral	Agree	Agree	Agree	Neutral	Strongly agree	Agree	Agree	Strongly agree	Agree	Agree	Agree	Disagree	Neutral	Agree	Neutral	Agree
Very skillful	Agree	Agree	Agree	Neutral	Agree	Agree	Strongly agree	Strongly agree	Agree	Agree	Strongly agree	Strongly agree	Agree	Strongly agree	Agree	Strongly agree	Strongly agree	Strongly agree	Neutral	Agree	Agree	Agree	Agree	Strongly agree	Strongly agree	Strongly agree	Agree	Strongly agree	Strongly agree	Agree	Strongly agree
Skillful	Neutral	Neutral	Neutral	Neutral	Neutral	Neutral	Neutral	Neutral	Neutral	Neutral	Neutral	Neutral	Neutral	Neutral	Neutral	Neutral	Neutral	Neutral	Neutral	Neutral	Neutral	Neutral	Neutral	Neutral	Neutral	Neutral	Neutral	Neutral	Neutral	Neutral	Neutral
Somewhat skillful	Neutral	Agree	Disagree	Agree	Agree	Agree	Neutral	Strongly agree	Agree	Strongly agree	Strongly agree	Strongly agree	Strongly agree	Strongly agree	Strongly agree	Strongly agree	Strongly agree	Strongly agree	Strongly agree	Strongly agree	Strongly agree	Strongly agree	Strongly agree	Agree	Strongly agree	Agree	Agree	Neutral	Strongly agree	Strongly agree	Strongly agree
Somewhat skillful	Neutral	Agree	Agree	Agree	Agree	Agree	Disagree	Neutral	Agree	Disagree	Strongly agree	Strongly agree	Strongly agree	Strongly agree	Strongly agree	Agree	Strongly agree	Strongly Disagree	Agree	Strongly agree	Strongly agree	Agree	Agree	Agree	Strongly agree	Disagree	Disagree	Agree	Agree	Agree	Strongly agree
Skillful	Disagree	Strongly Disagree	Agree	Strongly agree	Agree	Agree	Disagree	Agree	Strongly agree	Disagree	Disagree	Strongly Disagree	Neutral	Agree	Agree	Agree	Disagree	Agree	Agree	Agree	Agree	Strongly agree	Agree	Agree	Agree	Disagree	Agree	Agree	Agree	Strongly agree	Agree
Very skillful	Agree	Strongly agree	Neutral	Strongly agree	Agree	Neutral	Strongly agree	Strongly agree	Agree	Strongly agree	Strongly agree	Strongly agree	Strongly agree	Strongly agree	Strongly agree	Agree	Agree	Strongly Disagree	Agree	Agree	Strongly agree	Strongly agree	Agree	Strongly agree	Agree	Agree	Neutral	Neutral	Agree	Agree	Agree
Skillful	Disagree	Disagree	Neutral	Disagree	Disagree	Disagree	Neutral	Neutral	Disagree	Neutral	Disagree	Agree	Neutral	Neutral	Neutral	Neutral	Neutral	Neutral	Disagree	Disagree	Disagree	Disagree	Disagree	Disagree	Disagree	Disagree	Disagree	Disagree	Neutral	Disagree	Neutral
Very skillful	Agree	Agree	Agree	Agree	Agree	Agree	Agree	Agree	Agree	Agree	Agree	Agree	Agree	Agree	Agree	Agree	Agree	Agree	Disagree	Disagree	Disagree	Disagree	Disagree	Disagree	Disagree	Agree	Agree	Agree	Agree	Agree	Agree
Somewhat skillful	Disagree	Disagree	Agree	Neutral	Agree	Agree	Neutral	Disagree	Disagree	Disagree	Agree	Agree	Agree	Agree	Agree	Strongly agree	Agree	Strongly Disagree	Disagree	Agree	Agree	Agree	Agree	Agree	Agree	Disagree	Agree	Agree	Agree	Agree	Strongly agree
Somewhat skillful	Neutral	Neutral	Agree	Neutral	Disagree	Disagree	Disagree	Neutral	Disagree	Disagree	Neutral	Neutral	Disagree	Neutral	Neutral	Agree	Agree	Disagree	Strongly Disagree	Disagree	Disagree	Disagree	Disagree	Disagree	Disagree	Disagree	Agree	Agree	Neutral	Neutral	Neutral
Somewhat skillful	Neutral	Neutral	Agree	Disagree	Agree	Neutral	Disagree	Disagree	Disagree	Disagree	Agree	Agree	Disagree	Neutral	Neutral	Agree	Strongly agree	Disagree	Strongly Disagree	Strongly Disagree	Disagree	Disagree	Disagree	Disagree	Disagree	Disagree	Agree	Agree	Agree	Neutral	Agree
Somewhat skillful	Disagree	Disagree	Disagree	Agree	Disagree	Disagree	Neutral	Neutral	Disagree	Disagree	Agree	Agree	Neutral	Neutral	Neutral	Neutral	Agree	Disagree	Disagree	Agree	Agree	Agree	Agree	Agree	Agree	Neutral	Neutral	Agree	Agree	Agree	Strongly agree
Not skillfull	Neutral	Neutral	Neutral	Agree	Neutral	Agree	Neutral	Agree	Neutral	Neutral	Agree	Agree	Neutral	Neutral	Neutral	Agree	Agree	Agree	Strongly Disagree	Disagree	Agree	Agree	Agree	Neutral	Neutral	Neutral	Neutral	Strongly agree	Strongly agree	Agree	Neutral
Very skillful	Agree	Agree	Neutral	Agree	Agree	Agree	Strongly agree	Agree	Agree	Agree	Strongly agree	Strongly agree	Agree	Agree	Agree	Agree	Agree	Agree	Agree	Agree	Agree	Agree	Agree	Agree	Neutral	Agree	Neutral	Neutral	Agree	Neutral	Neutral
Somewhat skillful	Neutral	Neutral	Disagree	Agree	Neutral	Agree	Agree	Agree	Neutral	Agree	Agree	Agree	Agree	Agree	Agree	Agree	Strongly agree	Strongly agree	Neutral	Agree	Agree	Neutral	Agree	Agree	Strongly agree	Strongly agree	Agree	Neutral	Strongly agree	Strongly agree	Agree
Skillful	Neutral	Agree	Neutral	Disagree	Disagree	Neutral	Neutral	Agree	Disagree	Disagree	Agree	Agree	Disagree	Disagree	Neutral	Agree	Agree	Disagree	Neutral	Agree	Neutral	Agree	Agree	Agree	Agree	Disagree	Agree	Agree	Neutral	Agree	Neutral
Somewhat skillful	Agree	Agree	Agree	Agree	Agree	Agree	Agree	Agree	Strongly agree	Agree	Strongly agree	Strongly agree	Strongly agree	Strongly agree	Strongly agree	Agree	Agree	Disagree	Agree	Agree	Agree	Agree	Agree	Agree	Agree	Agree	Disagree	Agree	Agree	Agree	Agree
Skillful	Neutral	Neutral	Agree	Agree	Neutral	Disagree	Strongly Disagree	Disagree	Disagree	Strongly Disagree	Agree	Strongly Disagree	Neutral	Disagree	Neutral	Disagree	Neutral	Neutral	Neutral	Neutral	Neutral	Disagree	Disagree	Neutral	Disagree	Neutral	Agree	Neutral	Neutral	Disagree	Agree
Skillful	Agree	Neutral	Strongly agree	Agree	Agree	Neutral	Agree	Neutral	Agree	Agree	Neutral	Strongly agree	Strongly agree	Strongly agree	Strongly agree	Agree	Strongly agree	Disagree	Neutral	Agree	Neutral	Agree	Agree	Agree	Agree	Neutral	Agree	Neutral	Strongly agree	Agree	Neutral
Skillful	Agree	Strongly agree	Disagree	Agree	Agree	Agree	Agree	Agree	Disagree	Agree	Strongly agree	Strongly agree	Strongly agree	Strongly agree	Neutral	Agree	Agree	Disagree	Disagree	Strongly agree	Strongly agree	Strongly agree	Strongly agree	Strongly agree	Strongly agree	Strongly agree	Strongly agree	Strongly agree	Strongly agree	Strongly agree	Strongly agree
Very skillful	Agree	Agree	Disagree	Agree	Agree	Agree	Agree	Agree	Agree	Agree	Agree	Agree	Agree	Agree	Agree	Strongly agree	Strongly agree	Disagree	Agree	Strongly agree	Agree	Agree	Agree	Agree	Agree	Agree	Agree	Agree	Agree	Agree	Agree
Somewhat skillful	Disagree	Agree	Strongly agree	Agree	Agree	Agree	Disagree	Disagree	Disagree	Disagree	Agree	Agree	Neutral	Neutral	Neutral	Agree	Agree	Strongly Disagree	Neutral	Neutral	Disagree	Agree	Agree	Neutral	Agree	Disagree	Agree	Strongly agree	Agree	Agree	Agree
Very skillful	Neutral	Neutral	Neutral	Neutral	Disagree	Neutral	Disagree	Strongly Disagree	Neutral	Agree	Agree	Neutral	Strongly agree	Agree	Strongly agree	Strongly agree	Strongly agree	Strongly Disagree	Neutral	Strongly agree	Agree	Agree	Strongly agree	Agree	Agree	Disagree	Strongly agree	Neutral	Disagree	Agree	Strongly agree
Not skillfull	Neutral	Neutral	Agree	Neutral	Neutral	Neutral	Neutral	Neutral	Agree	Disagree	Agree	Agree	Agree	Agree	Neutral	Agree	Agree	Neutral	Disagree	Disagree	Disagree	Neutral	Neutral	Agree	Agree	Neutral	Agree	Strongly agree	Agree	Neutral	Agree
Somewhat skillful	Strongly agree	Strongly agree	Strongly Disagree	Agree	Agree	Agree	Strongly agree	Strongly agree	Strongly agree	Strongly agree	Strongly agree	Strongly agree	Strongly agree	Strongly agree	Strongly agree	Strongly agree	Strongly agree	Strongly agree	Strongly agree	Strongly agree	Strongly agree	Strongly agree	Strongly agree	Strongly agree	Strongly agree	Strongly agree	Strongly agree	Strongly agree	Strongly agree	Strongly agree	Strongly agree
Very skillful	Agree	Agree	Disagree	Agree	Agree	Neutral	Neutral	Neutral	Neutral	Neutral	Agree	Neutral	Agree	Agree	Agree	Agree	Agree	Disagree	Neutral	Neutral	Neutral	Agree	Agree	Neutral	Agree	Neutral	Disagree	Neutral	Agree	Disagree	Disagree
Not skillfull	Neutral	Disagree	Agree	Disagree	Neutral	Disagree	Disagree	Agree	Disagree	Agree	Agree	Agree	Neutral	Neutral	Agree	Agree	Agree	Disagree	Disagree	Agree	Neutral	Disagree	Neutral	Agree	Agree	Disagree	Agree	Agree	Agree	Agree	Disagree
Somewhat skillful	Agree	Agree	Disagree	Agree	Agree	Agree	Agree	Strongly agree	Agree	Agree	Agree	Agree	Strongly agree	Agree	Agree	Agree	Agree	Neutral	Agree	Agree	Agree	Agree	Agree	Agree	Agree	Agree	Agree	Agree	Agree	Agree	Neutral
Somewhat skillful	Agree	Neutral	Disagree	Agree	Agree	Agree	Neutral	Agree	Disagree	Strongly agree	Strongly agree	Strongly agree	Strongly agree	Agree	Agree	Strongly agree	Strongly agree	Strongly Disagree	Disagree	Agree	Neutral	Neutral	Neutral	Neutral	Neutral	Disagree	Neutral	Agree	Agree	Agree	Agree
Skillful	Disagree	Disagree	Agree	Strongly Disagree	Strongly Disagree	Strongly Disagree	Neutral	Strongly Disagree	Strongly Disagree	Disagree	Agree	Strongly Disagree	Strongly Disagree	Strongly Disagree	Strongly Disagree	Disagree	Strongly agree	Strongly Disagree	Strongly Disagree	Agree	Strongly agree	Disagree	Agree	Strongly agree	Agree	Strongly Disagree	Strongly Disagree	Strongly Disagree	Strongly Disagree	Strongly Disagree	Strongly Disagree
Skillful	Neutral	Neutral	Neutral	Neutral	Neutral	Neutral	Neutral	Neutral	Neutral	Neutral	Neutral	Neutral	Neutral	Neutral	Neutral	Neutral	Disagree	Strongly Disagree	Strongly Disagree	Disagree	Disagree	Neutral	Strongly agree	Disagree	Neutral	Neutral	Neutral	Neutral	Neutral	Neutral	Neutral
Skillful	Neutral	Neutral	Disagree	Agree	Neutral	Agree	Neutral	Agree	Agree	Agree	Agree	Agree	Agree	Agree	Agree	Agree	Agree	Neutral	Neutral	Agree	Agree	Agree	Agree	Neutral	Neutral	Neutral	Agree	Agree	Agree	Neutral	Agree
Skillful	Neutral	Agree	Neutral	Agree	Agree	Neutral	Disagree	Agree	Agree	Agree	Strongly agree	Strongly agree	Agree	Strongly agree	Strongly agree	Agree	Strongly agree	Disagree	Strongly agree	Strongly agree	Agree	Agree	Agree	Neutral	Agree	Agree	Strongly Disagree	Disagree	Neutral	Agree	Strongly agree
Somewhat skillful	Agree	Neutral	Disagree	Agree	Agree	Agree	Strongly agree	Agree	Agree	Agree	Agree	Neutral	Agree	Agree	Neutral	Agree	Agree	Disagree	Agree	Agree	Agree	Agree	Neutral	Agree	Agree	Strongly agree	Neutral	Agree	Agree	Agree	Agree
Very skillful	Strongly Disagree	Strongly Disagree	Strongly agree	Strongly Disagree	Strongly Disagree	Strongly Disagree	Neutral	Disagree	Strongly agree	Strongly agree	Strongly agree	Strongly agree	Neutral	Neutral	Neutral	Strongly agree	Strongly agree	Disagree	Strongly Disagree	Strongly agree	Strongly agree	Strongly agree	Strongly agree	Strongly agree	Strongly agree	Strongly Disagree	Strongly agree	Strongly agree	Strongly agree	Strongly agree	Strongly agree
Skillful	Agree	Agree	Strongly agree	Neutral	Agree	Agree	Strongly agree	Agree	Agree	Agree	Neutral	Neutral	Strongly agree	Strongly agree	Agree	Strongly agree	Strongly agree	Disagree	Agree	Strongly agree	Strongly agree	Strongly agree	Agree	Strongly agree	Strongly agree	Neutral	Agree	Neutral	Strongly agree	Strongly agree	Strongly agree
Very skillful	Agree	Agree	Disagree	Agree	Agree	Agree	Agree	Agree	Strongly agree	Strongly agree	Strongly agree	Strongly agree	Agree	Agree	Agree	Agree	Strongly agree	Disagree	Agree	Agree	Agree	Agree	Strongly agree	Strongly agree	Strongly agree	Agree	Neutral	Agree	Agree	Agree	Agree
Skillful	Agree	Agree	Disagree	Neutral	Agree	Agree	Agree	Strongly agree	Agree	Agree	Strongly agree	Strongly agree	Disagree	Disagree	Disagree	Agree	Strongly agree	Neutral	Agree	Agree	Agree	Agree	Agree	Agree	Agree	Disagree	Disagree	Strongly agree	Strongly agree	Strongly agree	Strongly agree
Skillful	Agree	Neutral	Agree	Neutral	Neutral	Agree	Agree	Agree	Agree	Neutral	Strongly agree	Agree	Neutral	Agree	Neutral	Agree	Agree	Neutral	Agree	Strongly agree	Strongly agree	Strongly agree	Strongly agree	Strongly agree	Agree	Agree	Neutral	Neutral	Agree	Agree	Strongly agree
Skillful	Disagree	Disagree	Agree	Agree	Agree	Agree	Neutral	Agree	Neutral	Agree	Agree	Agree	Agree	Strongly agree	Agree	Agree	Agree	Neutral	Agree	Agree	Neutral	Agree	Agree	Agree	Agree	Neutral	Agree	Neutral	Agree	Agree	Agree
Skillful	Agree	Agree	Disagree	Neutral	Neutral	Neutral	Neutral	Agree	Neutral	Agree	Strongly agree	Agree	Neutral	Neutral	Neutral	Agree	Agree	Neutral	Agree	Agree	Agree	Agree	Agree	Agree	Agree	Agree	Agree	Agree	Agree	Disagree	Neutral
Somewhat skillful	Disagree	Disagree	Agree	Disagree	Disagree	Disagree	Disagree	Disagree	Disagree	Disagree	Agree	Agree	Disagree	Disagree	Disagree	Disagree	Disagree	Disagree	Disagree	Disagree	Disagree	Disagree	Disagree	Disagree	Disagree	Disagree	Disagree	Disagree	Disagree	Disagree	Disagree
Very skillful	Disagree	Strongly Disagree	Strongly agree	Strongly agree	Agree	Agree	Neutral	Neutral	Agree	Disagree	Disagree	Agree	Strongly agree	Agree	Agree	Strongly agree	Neutral	Agree	Neutral	Strongly agree	Agree	Agree	Strongly agree	Agree	Strongly agree	Strongly agree	Agree	Agree	Agree	Strongly agree	Strongly agree
Skillful	Strongly Disagree	Strongly Disagree	Agree	Strongly Disagree	Disagree	Disagree	Disagree	Disagree	Disagree	Agree	Agree	Agree	Disagree	Disagree	Disagree	Agree	Neutral	Strongly Disagree	Strongly Disagree	Agree	Agree	Agree	Agree	Neutral	Agree	Strongly Disagree	Strongly agree	Strongly agree	Neutral	Agree	Agree
Very skillful	Strongly Disagree	Strongly Disagree	Strongly Disagree	Strongly Disagree	Strongly Disagree	Strongly Disagree	Neutral	Agree	Strongly Disagree	Neutral	Strongly agree	Strongly agree	Neutral	Neutral	Disagree	Agree	Agree	Neutral	Disagree	Agree	Agree	Neutral	Agree	Neutral	Agree	Neutral	Strongly Disagree	Strongly agree	Disagree	Disagree	Disagree
Somewhat skillful	Strongly agree	Agree	Disagree	Strongly agree	Strongly agree	Neutral	Agree	Strongly agree	Agree	Disagree	Strongly agree	Strongly agree	Agree	Agree	Neutral	Strongly agree	Strongly agree	Neutral	Neutral	Strongly agree	Agree	Neutral	Agree	Agree	Disagree	Agree	Strongly agree	Agree	Agree	Neutral	Agree
Skillful	Agree	Agree	Neutral	Strongly Disagree	Strongly Disagree	Agree	Agree	Agree	Agree	Agree	Agree	Agree	Agree	Agree	Neutral	Agree	Neutral	Agree	Agree	Agree	Agree	Neutral	Neutral	Agree	Agree	Agree	Neutral	Neutral	Neutral	Neutral	Neutral
Very skillful	Strongly agree	Strongly Disagree	Disagree	Strongly Disagree	Disagree	Agree	Agree	Neutral	Disagree	Neutral	Disagree	Disagree	Disagree	Disagree	Strongly Disagree	Strongly Disagree	Strongly agree	Agree	Neutral	Neutral	Neutral	Disagree	Agree	Disagree	Neutral	Disagree	Agree	Neutral	Disagree	Disagree	Disagree
Skillful	Strongly Disagree	Strongly Disagree	Disagree	Disagree	Disagree	Neutral	Disagree	Agree	Neutral	Neutral	Agree	Strongly agree	Agree	Agree	Agree	Agree	Agree	Neutral	Disagree	Agree	Agree	Agree	Agree	Agree	Agree	Agree	Neutral	Agree	Agree	Neutral	Agree
Skillful	Neutral	Neutral	Agree	Disagree	Disagree	Disagree	Neutral	Agree	Agree	Agree	Agree	Neutral	Neutral	Agree	Agree	Agree	Agree	Agree	Neutral	Agree	Strongly agree	Disagree	Agree	Agree	Agree	Agree	Disagree	Neutral	Agree	Neutral	Neutral
Somewhat skillful	Disagree	Neutral	Agree	Disagree	Neutral	Disagree	Agree	Agree	Neutral	Agree	Agree	Agree	Agree	Agree	Agree	Agree	Agree	Disagree	Disagree	Agree	Neutral	Agree	Agree	Agree	Agree	Neutral	Agree	Agree	Neutral	Agree	Agree
Somewhat skillful	Neutral	Agree	Agree	Agree	Agree	Agree	Neutral	Neutral	Neutral	Agree	Agree	Agree	Agree	Agree	Agree	Neutral	Agree	Neutral	Neutral	Neutral	Agree	Neutral	Neutral	Neutral	Neutral	Agree	Agree	Neutral	Neutral	Neutral	Neutral
Skillful	Agree	Neutral	Neutral	Neutral	Neutral	Neutral	Neutral	Neutral	Neutral	Neutral	Neutral	Neutral	Neutral	Neutral	Neutral	Neutral	Neutral	Neutral	Neutral	Neutral	Neutral	Neutral	Neutral	Neutral	Neutral	Neutral	Neutral	Neutral	Neutral	Neutral	Neutral
Not skillfull	Neutral	Disagree	Neutral	Agree	Neutral	Agree	Neutral	Disagree	Agree	Agree	Neutral	Disagree	Neutral	Agree	Disagree	Neutral	Agree	Agree	Disagree	Agree	Agree	Agree	Neutral	Disagree	Disagree	Agree	Neutral	Neutral	Disagree	Neutral	Disagree
Somewhat skillful	Disagree	Agree	Agree	Agree	Agree	Agree	Disagree	Disagree	Disagree	Disagree	Disagree	Neutral	Disagree	Disagree	Disagree	Agree	Agree	Disagree	Disagree	Disagree	Disagree	Disagree	Agree	Agree	Agree	Disagree	Agree	Agree	Agree	Agree	Agree
Skillful	Disagree	Disagree	Agree	Disagree	Disagree	Disagree	Disagree	Disagree	Agree	Disagree	Agree	Strongly agree	Disagree	Disagree	Neutral	Disagree	Agree	Disagree	Disagree	Agree	Disagree	Neutral	Agree	Neutral	Agree	Disagree	Agree	Agree	Neutral	Agree	Agree
Not skillfull	Neutral	Disagree	Disagree	Agree	Disagree	Disagree	Disagree	Disagree	Disagree	Neutral	Neutral	Disagree	Disagree	Neutral	Neutral	Agree	Agree	Disagree	Strongly Disagree	Neutral	Strongly Disagree	Strongly Disagree	Strongly Disagree	Strongly Disagree	Strongly Disagree	Disagree	Strongly agree	Strongly agree	Neutral	Agree	Agree
Skillful	Agree	Agree	Strongly agree	Strongly agree	Agree	Strongly agree	Neutral	Agree	Strongly agree	Strongly agree	Agree	Agree	Agree	Agree	Strongly agree	Strongly agree	Strongly agree	Strongly agree	Strongly agree	Agree	Agree	Agree	Agree	Strongly agree	Strongly agree	Strongly agree	Strongly agree	Strongly agree	Strongly agree	Strongly agree	Strongly agree
Not skillfull	Disagree	Neutral	Agree	Disagree	Neutral	Disagree	Disagree	Disagree	Disagree	Disagree	Neutral	Agree	Neutral	Disagree	Disagree	Neutral	Neutral	Disagree	Neutral	Neutral	Disagree	Disagree	Disagree	Neutral	Disagree	Disagree	Agree	Agree	Neutral	Neutral	Disagree
Skillful	Agree	Neutral	Disagree	Agree	Agree	Agree	Disagree	Agree	Agree	Disagree	Agree	Disagree	Agree	Agree	Agree	Strongly agree	Agree	Disagree	Agree	Disagree	Agree	Agree	Agree	Agree	Agree	Disagree	Strongly agree	Agree	Agree	Agree	Strongly agree
Somewhat skillful	Neutral	Neutral	Disagree	Agree	Agree	Disagree	Disagree	Agree	Disagree	Agree	Agree	Agree	Agree	Agree	Agree	Agree	Agree	Agree	Disagree	Neutral	Agree	Agree	Agree	Agree	Agree	Agree	Disagree	Neutral	Neutral	Strongly agree	Agree
Somewhat skillful	Agree	Agree	Disagree	Agree	Neutral	Neutral	Agree	Agree	Neutral	Disagree	Neutral	Agree	Agree	Agree	Agree	Agree	Agree	Disagree	Agree	Agree	Agree	Agree	Neutral	Agree	Disagree	Agree	Agree	Agree	Agree	Agree	Agree
Very skillful	Disagree	Disagree	Agree	Strongly agree	Neutral	Strongly Disagree	Disagree	Disagree	Disagree	Disagree	Agree	Disagree	Disagree	Disagree	Disagree	Disagree	Strongly Disagree	Disagree	Disagree	Strongly Disagree	Disagree	Strongly Disagree	Disagree	Strongly Disagree	Strongly Disagree	Strongly Disagree	Disagree	Strongly Disagree	Strongly Disagree	Disagree	Strongly Disagree
Somewhat skillful	Agree	Agree	Neutral	Neutral	Neutral	Neutral	Disagree	Strongly agree	Disagree	Agree	Agree	Strongly agree	Strongly agree	Agree	Agree	Agree	Agree	Agree	Agree	Agree	Agree	Agree	Agree	Agree	Agree	Agree	Agree	Agree	Agree	Agree	Agree
Skillful	Agree	Neutral	Agree	Neutral	Neutral	Agree	Disagree	Neutral	Disagree	Neutral	Agree	Agree	Neutral	Neutral	Neutral	Agree	Strongly agree	Neutral	Disagree	Agree	Agree	Neutral	Neutral	Neutral	Neutral	Disagree	Neutral	Neutral	Agree	Agree	Strongly agree
Skillful	Strongly Disagree	Strongly Disagree	Disagree	Disagree	Disagree	Disagree	Neutral	Agree	Disagree	Strongly agree	Agree	Agree	Agree	Agree	Neutral	Agree	Agree	Disagree	Disagree	Neutral	Neutral	Neutral	Agree	Agree	Agree	Neutral	Agree	Neutral	Agree	Neutral	Agree
Skillful	Neutral	Neutral	Neutral	Disagree	Disagree	Disagree	Disagree	Agree	Disagree	Disagree	Disagree	Neutral	Neutral	Neutral	Neutral	Strongly agree	Agree	Disagree	Disagree	Strongly agree	Agree	Agree	Agree	Neutral	Neutral	Disagree	Agree	Strongly agree	Neutral	Strongly agree	Strongly agree
Skillful	Neutral	Neutral	Agree	Agree	Disagree	Agree	Neutral	Agree	Agree	Agree	Strongly agree	Strongly agree	Agree	Agree	Agree	Strongly agree	Agree	Neutral	Disagree	Agree	Strongly agree	Agree	Strongly agree	Agree	Strongly agree	Neutral	Agree	Neutral	Agree	Strongly agree	Strongly agree
Very skillful	Neutral	Neutral	Neutral	Neutral	Neutral	Agree	Neutral	Agree	Agree	Neutral	Agree	Agree	Disagree	Disagree	Disagree	Agree	Agree	Neutral	Disagree	Agree	Agree	Agree	Agree	Agree	Agree	Neutral	Agree	Agree	Agree	Agree	Agree
Somewhat skillful	Disagree	Disagree	Disagree	Neutral	Disagree	Disagree	Agree	Agree	Agree	Disagree	Agree	Agree	Neutral	Agree	Agree	Strongly agree	Strongly agree	Disagree	Strongly agree	Neutral	Neutral	Agree	Agree	Agree	Agree	Disagree	Strongly agree	Agree	Neutral	Agree	Strongly agree
Not skillfull	Neutral	Neutral	Agree	Agree	Disagree	Agree	Disagree	Agree	Disagree	Disagree	Agree	Agree	Agree	Neutral	Agree	Neutral	Strongly agree	Disagree	Agree	Strongly agree	Strongly Disagree	Agree	Strongly Disagree	Neutral	Neutral	Agree	Agree	Strongly agree	Strongly Disagree	Strongly Disagree	Strongly Disagree
Skillful	Disagree	Disagree	Disagree	Neutral	Disagree	Disagree	Agree	Agree	Agree	Agree	Agree	Agree	Neutral	Disagree	Disagree	Agree	Agree	Agree	Strongly Disagree	Agree	Neutral	Agree	Agree	Agree	Agree	Disagree	Agree	Agree	Agree	Strongly agree	Strongly agree
Somewhat skillful	Neutral	Neutral	Strongly agree	Neutral	Neutral	Neutral	Neutral	Neutral	Neutral	Agree	Agree	Agree	Agree	Agree	Agree	Neutral	Neutral	Neutral	Neutral	Neutral	Neutral	Neutral	Neutral	Agree	Strongly agree	Disagree	Agree	Agree	Agree	Agree	Neutral
Somewhat skillful	Agree	Neutral	Disagree	Neutral	Neutral	Neutral	Agree	Agree	Agree	Neutral	Agree	Agree	Neutral	Neutral	Disagree	Agree	Neutral	Agree	Neutral	Agree	Neutral	Agree	Agree	Agree	Agree	Agree	Neutral	Agree	Agree	Agree	Strongly agree
Not skillfull	Disagree	Disagree	Agree	Disagree	Neutral	Neutral	Neutral	Disagree	Disagree	Disagree	Agree	Agree	Neutral	Neutral	Neutral	Agree	Agree	Agree	Disagree	Neutral	Neutral	Neutral	Agree	Agree	Agree	Neutral	Agree	Strongly agree	Agree	Strongly Disagree	Agree
Skillful	Strongly agree	Agree	Agree	Agree	Agree	Agree	Agree	Agree	Strongly agree	Agree	Strongly agree	Agree	Agree	Agree	Agree	Agree	Agree	Strongly agree	Agree	Agree	Agree	Agree	Agree	Agree	Agree	Strongly agree	Neutral	Neutral	Agree	Neutral	Agree
Skillful	Agree	Agree	Disagree	Agree	Agree	Agree	Agree	Strongly agree	Neutral	Disagree	Strongly agree	Strongly agree	Agree	Neutral	Neutral	Strongly agree	Strongly agree	Agree	Agree	Agree	Strongly agree	Neutral	Strongly agree	Agree	Agree	Agree	Agree	Agree	Strongly agree	Agree	Strongly agree
Somewhat skillful	Agree	Agree	Agree	Agree	Agree	Agree	Agree	Agree	Agree	Agree	Agree	Agree	Agree	Agree	Agree	Agree	Agree	Agree	Agree	Agree	Agree	Agree	Agree	Neutral	Neutral	Neutral	Disagree	Agree	Agree	Agree	Agree
Skillful	Disagree	Disagree	Agree	Disagree	Disagree	Disagree	Disagree	Agree	Agree	Agree	Agree	Agree	Neutral	Neutral	Neutral	Disagree	Strongly agree	Disagree	Disagree	Disagree	Disagree	Agree	Agree	Agree	Agree	Agree	Strongly agree	Strongly agree	Agree	Agree	Agree
Skillful	Neutral	Neutral	Agree	Neutral	Neutral	Neutral	Agree	Agree	Agree	Agree	Agree	Neutral	Agree	Agree	Neutral	Neutral	Agree	Disagree	Neutral	Agree	Agree	Agree	Agree	Agree	Agree	Neutral	Neutral	Agree	Agree	Neutral	Agree
Somewhat skillful	Agree	Agree	Disagree	Agree	Agree	Agree	Strongly agree	Strongly agree	Strongly agree	Disagree	Strongly agree	Strongly agree	Strongly agree	Strongly agree	Disagree	Strongly agree	Strongly agree	Agree	Agree	Agree	Strongly agree	Neutral	Strongly agree	Strongly agree	Neutral	Strongly agree	Agree	Agree	Strongly agree	Strongly agree	Strongly agree
Skillful	Agree	Neutral	Neutral	Agree	Agree	Neutral	Neutral	Neutral	Agree	Agree	Agree	Agree	Neutral	Agree	Agree	Strongly agree	Strongly agree	Disagree	Neutral	Strongly agree	Strongly agree	Strongly agree	Agree	Agree	Strongly agree	Neutral	Agree	Agree	Agree	Agree	Strongly agree
Very skillful	Neutral	Disagree	Agree	Neutral	Neutral	Disagree	Disagree	Neutral	Disagree	Neutral	Neutral	Agree	Disagree	Neutral	Disagree	Agree	Agree	Disagree	Disagree	Neutral	Agree	Agree	Agree	Agree	Agree	Disagree	Agree	Agree	Neutral	Strongly agree	Strongly agree
Skillful	Neutral	Neutral	Neutral	Neutral	Agree	Neutral	Agree	Neutral	Disagree	Agree	Neutral	Neutral	Neutral	Disagree	Neutral	Agree	Neutral	Disagree	Neutral	Disagree	Neutral	Disagree	Neutral	Disagree	Neutral	Neutral	Agree	Agree	Agree	Neutral	Neutral
Somewhat skillful	Neutral	Neutral	Agree	Agree	Neutral	Neutral	Neutral	Agree	Neutral	Agree	Agree	Agree	Neutral	Agree	Strongly agree	Strongly agree	Strongly agree	Neutral	Agree	Strongly agree	Strongly agree	Agree	Strongly agree	Agree	Agree	Strongly agree	Neutral	Neutral	Agree	Agree	Agree
Skillful	Neutral	Neutral	Disagree	Disagree	Neutral	Neutral	Disagree	Neutral	Disagree	Agree	Neutral	Neutral	Disagree	Neutral	Neutral	Agree	Agree	Disagree	Neutral	Agree	Agree	Agree	Agree	Agree	Agree	Neutral	Neutral	Neutral	Agree	Agree	Agree
Skillful	Agree	Agree	Neutral	Agree	Agree	Agree	Strongly agree	Strongly agree	Strongly agree	Strongly agree	Strongly agree	Strongly agree	Agree	Agree	Strongly agree	Strongly agree	Strongly agree	Agree	Neutral	Agree	Neutral	Agree	Neutral	Disagree	Agree	Agree	Agree	Agree	Strongly agree	Neutral	Agree
Somewhat skillful	Neutral	Neutral	Neutral	Neutral	Neutral	Neutral	Neutral	Neutral	Neutral	Disagree	Agree	Agree	Disagree	Disagree	Neutral	Agree	Agree	Neutral	Strongly Disagree	Disagree	Strongly Disagree	Neutral	Neutral	Disagree	Neutral	Disagree	Agree	Strongly agree	Agree	Agree	Neutral
Skillful	Agree	Neutral	Agree	Disagree	Neutral	Agree	Disagree	Disagree	Disagree	Disagree	Agree	Agree	Agree	Agree	Agree	Strongly agree	Strongly agree	Neutral	Disagree	Disagree	Disagree	Disagree	Disagree	Agree	Agree	Disagree	Agree	Strongly agree	Agree	Agree	Strongly agree
Skillful	Disagree	Agree	Disagree	Disagree	Disagree	Disagree	Disagree	Neutral	Agree	Agree	Agree	Agree	Disagree	Neutral	Neutral	Neutral	Strongly Disagree	Disagree	Disagree	Agree	Neutral	Agree	Agree	Neutral	Agree	Agree	Agree	Agree	Strongly agree	Neutral	Disagree
Somewhat skillful	Neutral	Agree	Strongly Disagree	Neutral	Neutral	Agree	Disagree	Agree	Agree	Agree	Agree	Strongly agree	Agree	Agree	Agree	Strongly agree	Agree	Neutral	Disagree	Neutral	Disagree	Neutral	Strongly agree	Agree	Agree	Agree	Disagree	Neutral	Disagree	Disagree	Agree
Skillful	Neutral	Agree	Agree	Neutral	Agree	Neutral	Disagree	Agree	Agree	Agree	Strongly agree	Strongly agree	Strongly agree	Agree	Agree	Agree	Strongly agree	Agree	Neutral	Strongly agree	Strongly agree	Strongly agree	Strongly agree	Strongly agree	Agree	Agree	Agree	Agree	Agree	Agree	Agree
Very skillful	Neutral	Agree	Neutral	Neutral	Neutral	Agree	Agree	Agree	Agree	Agree	Agree	Agree	Agree	Agree	Agree	Strongly agree	Agree	Neutral	Agree	Strongly agree	Neutral	Agree	Agree	Strongly agree	Strongly agree	Strongly agree	Neutral	Neutral	Strongly agree	Strongly agree	Strongly agree
Skillful	Disagree	Disagree	Strongly Disagree	Disagree	Disagree	Neutral	Agree	Neutral	Neutral	Neutral	Disagree	Neutral	Neutral	Agree	Agree	Disagree	Agree	Agree	Agree	Strongly agree	Strongly agree	Strongly Disagree	Neutral	Neutral	Neutral	Neutral	Strongly agree	Strongly Disagree	Neutral	Neutral	Neutral
Skillful	Disagree	Disagree	Disagree	Disagree	Disagree	Disagree	Disagree	Disagree	Disagree	Disagree	Disagree	Disagree	Disagree	Disagree	Neutral	Disagree	Disagree	Disagree	Disagree	Disagree	Disagree	Disagree	Disagree	Disagree	Disagree	Disagree	Disagree	Neutral	Neutral	Neutral	Disagree
Skillful	Agree	Neutral	Neutral	Neutral	Neutral	Neutral	Neutral	Neutral	Neutral	Neutral	Agree	Agree	Neutral	Neutral	Neutral	Neutral	Neutral	Neutral	Neutral	Neutral	Neutral	Neutral	Neutral	Neutral	Neutral	Neutral	Neutral	Neutral	Neutral	Neutral	Neutral
Somewhat skillful	Neutral	Neutral	Neutral	Neutral	Neutral	Neutral	Neutral	Neutral	Neutral	Neutral	Neutral	Neutral	Neutral	Neutral	Neutral	Neutral	Neutral	Neutral	Neutral	Neutral	Neutral	Neutral	Neutral	Neutral	Neutral	Neutral	Neutral	Neutral	Neutral	Neutral	Neutral
Somewhat skillful	Disagree	Disagree	Agree	Disagree	Disagree	Disagree	Disagree	Disagree	Disagree	Disagree	Disagree	Neutral	Neutral	Disagree	Disagree	Disagree	Disagree	Disagree	Disagree	Disagree	Disagree	Disagree	Disagree	Disagree	Neutral	Neutral	Neutral	Neutral	Neutral	Neutral	Neutral
Somewhat skillful	Neutral	Neutral	Agree	Neutral	Neutral	Neutral	Disagree	Neutral	Neutral	Neutral	Neutral	Neutral	Neutral	Neutral	Neutral	Neutral	Neutral	Neutral	Neutral	Neutral	Neutral	Neutral	Neutral	Neutral	Neutral	Neutral	Neutral	Neutral	Neutral	Neutral	Neutral
Skillful	Disagree	Disagree	Agree	Disagree	Disagree	Disagree	Disagree	Disagree	Disagree	Disagree	Disagree	Agree	Disagree	Disagree	Disagree	Agree	Agree	Disagree	Agree	Disagree	Agree	Agree	Agree	Agree	Agree	Disagree	Agree	Agree	Disagree	Disagree	Disagree
Skillful	Agree	Agree	Disagree	Strongly agree	Agree	Agree	Strongly agree	Strongly agree	Strongly agree	Strongly agree	Strongly agree	Strongly agree	Agree	Agree	Strongly agree	Strongly agree	Agree	Strongly agree	Agree	Strongly agree	Strongly agree	Strongly agree	Strongly agree	Agree	Strongly agree	Strongly agree	Strongly agree	Strongly agree	Strongly agree	Strongly agree	Agree
Skillful	Neutral	Neutral	Agree	Disagree	Disagree	Disagree	Disagree	Agree	Disagree	Agree	Agree	Agree	Neutral	Neutral	Neutral	Neutral	Neutral	Neutral	Neutral	Neutral	Neutral	Neutral	Neutral	Neutral	Neutral	Neutral	Neutral	Neutral	Neutral	Neutral	Neutral
Somewhat skillful	Agree	Neutral	Disagree	Disagree	Strongly Disagree	Disagree	Neutral	Agree	Agree	Agree	Agree	Agree	Neutral	Disagree	Neutral	Agree	Agree	Agree	Disagree	Disagree	Strongly Disagree	Disagree	Disagree	Disagree	Disagree	Disagree	Neutral	Strongly agree	Neutral	Agree	Agree
Skillful	Neutral	Neutral	Agree	Agree	Agree	Disagree	Neutral	Neutral	Disagree	Agree	Agree	Agree	Disagree	Neutral	Neutral	Disagree	Disagree	Neutral	Neutral	Agree	Neutral	Strongly Disagree	Strongly agree	Strongly Disagree	Strongly agree	Neutral	Neutral	Neutral	Neutral	Neutral	Neutral
Very skillful	Strongly agree	Strongly agree	Disagree	Agree	Agree	Agree	Agree	Agree	Neutral	Agree	Strongly agree	Neutral	Agree	Agree	Agree	Strongly agree	Agree	Disagree	Neutral	Agree	Agree	Agree	Agree	Agree	Agree	Neutral	Disagree	Agree	Agree	Agree	Agree
Skillful	Disagree	Disagree	Agree	Agree	Disagree	Disagree	Disagree	Neutral	Disagree	Disagree	Agree	Agree	Neutral	Neutral	Agree	Neutral	Agree	Neutral	Disagree	Neutral	Strongly Disagree	Neutral	Neutral	Neutral	Neutral	Disagree	Agree	Agree	Neutral	Agree	Neutral
Skillful	Disagree	Agree	Neutral	Neutral	Neutral	Disagree	Disagree	Agree	Neutral	Strongly agree	Agree	Strongly agree	Neutral	Neutral	Neutral	Agree	Strongly agree	Neutral	Disagree	Disagree	Agree	Neutral	Disagree	Agree	Neutral	Neutral	Strongly agree	Agree	Agree	Neutral	Neutral
Somewhat skillful	Neutral	Agree	Agree	Neutral	Neutral	Agree	Agree	Agree	Neutral	Agree	Agree	Neutral	Neutral	Neutral	Neutral	Neutral	Disagree	Neutral	Disagree	Disagree	Neutral	Disagree	Neutral	Neutral	Neutral	Disagree	Disagree	Disagree	Disagree	Agree	Agree
Somewhat skillful	Agree	Agree	Disagree	Agree	Agree	Agree	Agree	Strongly agree	Strongly agree	Neutral	Strongly agree	Agree	Agree	Agree	Agree	Strongly agree	Agree	Neutral	Strongly agree	Agree	Agree	Agree	Agree	Strongly agree	Strongly agree	Agree	Disagree	Strongly Disagree	Agree	Strongly agree	Agree
Somewhat skillful	Neutral	Neutral	Neutral	Neutral	Neutral	Neutral	Neutral	Neutral	Neutral	Neutral	Neutral	Neutral	Neutral	Agree	Agree	Agree	Agree	Agree	Agree	Disagree	Neutral	Neutral	Neutral	Neutral	Disagree	Agree	Disagree	Disagree	Disagree	Agree	Neutral
Skillful	Neutral	Neutral	Agree	Strongly Disagree	Strongly Disagree	Strongly Disagree	Neutral	Neutral	Agree	Neutral	Agree	Agree	Neutral	Disagree	Disagree	Strongly agree	Agree	Agree	Strongly Disagree	Disagree	Disagree	Strongly Disagree	Strongly Disagree	Strongly Disagree	Strongly Disagree	Disagree	Strongly agree	Strongly agree	Neutral	Neutral	Agree
Skillful	Agree	Agree	Neutral	Agree	Neutral	Agree	Agree	Agree	Agree	Agree	Strongly agree	Strongly agree	Agree	Agree	Agree	Strongly agree	Agree	Disagree	Neutral	Strongly agree	Strongly agree	Agree	Agree	Strongly agree	Strongly agree	Agree	Neutral	Disagree	Agree	Agree	Agree
Not skillfull	Neutral	Neutral	Neutral	Neutral	Agree	Neutral	Neutral	Neutral	Neutral	Neutral	Neutral	Neutral	Neutral	Agree	Agree	Agree	Neutral	Disagree	Neutral	Disagree	Agree	Agree	Agree	Agree	Agree	Agree	Neutral	Neutral	Neutral	Neutral	Neutral
Skillful	Agree	Agree	Neutral	Neutral	Disagree	Disagree	Neutral	Agree	Neutral	Neutral	Agree	Agree	Disagree	Disagree	Neutral	Neutral	Agree	Neutral	Neutral	Neutral	Agree	Agree	Agree	Agree	Agree	Agree	Agree	Agree	Neutral	Neutral	Agree
Very skillful	Neutral	Agree	Disagree	Agree	Agree	Neutral	Neutral	Strongly agree	Neutral	Strongly agree	Strongly agree	Strongly agree	Neutral	Agree	Agree	Agree	Strongly agree	Strongly agree	Agree	Agree	Agree	Agree	Strongly agree	Agree	Agree	Strongly agree	Neutral	Disagree	Strongly agree	Strongly agree	Agree
Very skillful	Neutral	Neutral	Disagree	Neutral	Neutral	Neutral	Disagree	Neutral	Disagree	Disagree	Agree	Agree	Agree	Agree	Neutral	Strongly agree	Strongly agree	Agree	Neutral	Agree	Agree	Agree	Agree	Agree	Agree	Neutral	Agree	Strongly agree	Strongly agree	Agree	Neutral
Skillful	Agree	Neutral	Disagree	Neutral	Neutral	Disagree	Agree	Agree	Agree	Agree	Agree	Agree	Agree	Strongly agree	Agree	Agree	Agree	Agree	Agree	Agree	Agree	Agree	Agree	Agree	Agree	Agree	Agree	Disagree	Agree	Agree	Agree
Somewhat skillful	Agree	Agree	Agree	Agree	Neutral	Neutral	Agree	Agree	Agree	Neutral	Agree	Agree	Agree	Agree	Neutral	Agree	Agree	Neutral	Neutral	Agree	Agree	Agree	Agree	Agree	Agree	Neutral	Disagree	Neutral	Agree	Neutral	Agree
Very skillful	Agree	Neutral	Neutral	Neutral	Neutral	Neutral	Agree	Agree	Agree	Neutral	Strongly agree	Strongly agree	Strongly agree	Agree	Agree	Agree	Agree	Agree	Neutral	Neutral	Neutral	Agree	Agree	Strongly agree	Agree	Neutral	Agree	Agree	Agree	Agree	Strongly agree
Somewhat skillful	Neutral	Disagree	Agree	Disagree	Neutral	Disagree	Agree	Agree	Agree	Agree	Agree	Agree	Agree	Agree	Agree	Agree	Agree	Neutral	Neutral	Agree	Neutral	Disagree	Agree	Agree	Agree	Neutral	Agree	Agree	Agree	Neutral	Agree
Skillful	Agree	Agree	Agree	Disagree	Disagree	Disagree	Disagree	Agree	Disagree	Disagree	Agree	Disagree	Agree	Agree	Agree	Agree	Agree	Disagree	Disagree	Agree	Agree	Agree	Agree	Disagree	Disagree	Disagree	Agree	Agree	Agree	Agree	Strongly agree
Skillful	Agree	Agree	Disagree	Agree	Agree	Agree	Agree	Agree	Agree	Agree	Agree	Agree	Agree	Agree	Agree	Agree	Agree	Agree	Agree	Agree	Agree	Agree	Agree	Agree	Agree	Agree	Disagree	Neutral	Agree	Disagree	Agree
Very skillful	Agree	Agree	Agree	Agree	Agree	Agree	Agree	Agree	Agree	Agree	Agree	Agree	Agree	Strongly agree	Strongly agree	Agree	Agree	Agree	Agree	Strongly agree	Neutral	Agree	Agree	Agree	Agree	Agree	Agree	Agree	Agree	Strongly agree	Agree
Somewhat skillful	Agree	Agree	Neutral	Neutral	Neutral	Neutral	Agree	Agree	Disagree	Disagree	Agree	Agree	Disagree	Neutral	Neutral	Neutral	Neutral	Agree	Agree	Disagree	Agree	Neutral	Neutral	Agree	Neutral	Disagree	Agree	Agree	Neutral	Agree	Neutral
Skillful	Neutral	Neutral	Neutral	Neutral	Neutral	Neutral	Neutral	Neutral	Neutral	Neutral	Neutral	Neutral	Neutral	Neutral	Neutral	Neutral	Neutral	Neutral	Neutral	Neutral	Neutral	Neutral	Neutral	Neutral	Neutral	Neutral	Neutral	Neutral	Neutral	Neutral	Neutral
Skillful	Disagree	Disagree	Agree	Disagree	Neutral	Neutral	Disagree	Neutral	Disagree	Agree	Agree	Agree	Agree	Neutral	Neutral	Strongly agree	Neutral	Disagree	Disagree	Neutral	Disagree	Agree	Agree	Agree	Agree	Disagree	Agree	Agree	Agree	Disagree	Agree
Skillful	Disagree	Disagree	Agree	Disagree	Neutral	Disagree	Disagree	Agree	Disagree	Agree	Agree	Agree	Agree	Agree	Agree	Agree	Agree	Agree	Agree	Agree	Agree	Agree	Agree	Agree	Agree	Agree	Agree	Agree	Agree	Agree	Agree
Somewhat skillful	Agree	Agree	Agree	Neutral	Neutral	Disagree	Neutral	Neutral	Neutral	Neutral	Agree	Neutral	Neutral	Neutral	Neutral	Neutral	Neutral	Neutral	Neutral	Neutral	Neutral	Neutral	Neutral	Neutral	Neutral	Neutral	Agree	Neutral	Agree	Agree	Neutral
Skillful	Strongly Disagree	Disagree	Agree	Strongly Disagree	Disagree	Strongly Disagree	Disagree	Neutral	Agree	Agree	Strongly agree	Strongly agree	Strongly agree	Strongly agree	Agree	Strongly agree	Strongly agree	Neutral	Disagree	Agree	Strongly Disagree	Neutral	Agree	Agree	Agree	Strongly Disagree	Neutral	Strongly agree	Strongly agree	Strongly agree	Disagree
Skillful	Disagree	Agree	Agree	Agree	Agree	Agree	Agree	Agree	Strongly agree	Agree	Agree	Agree	Agree	Agree	Agree	Agree	Agree	Agree	Agree	Agree	Agree	Agree	Disagree	Disagree	Disagree	Agree	Agree	Agree	Agree	Agree	Agree
Somewhat skillful	Strongly Disagree	Strongly Disagree	Neutral	Neutral	Strongly Disagree	Strongly Disagree	Strongly Disagree	Strongly Disagree	Strongly Disagree	Strongly Disagree	Strongly Disagree	Strongly Disagree	Strongly Disagree	Strongly Disagree	Strongly Disagree	Strongly Disagree	Strongly Disagree	Strongly Disagree	Strongly Disagree	Strongly Disagree	Strongly Disagree	Strongly Disagree	Strongly Disagree	Strongly Disagree	Strongly Disagree	Strongly Disagree	Strongly Disagree	Strongly Disagree	Strongly Disagree	Strongly Disagree	Strongly Disagree
Skillful	Neutral	Neutral	Agree	Strongly Disagree	Strongly Disagree	Strongly Disagree	Disagree	Agree	Neutral	Neutral	Agree	Agree	Neutral	Neutral	Strongly Disagree	Strongly agree	Strongly agree	Strongly Disagree	Strongly Disagree	Agree	Neutral	Agree	Agree	Agree	Strongly agree	Neutral	Agree	Strongly agree	Strongly agree	Strongly agree	Neutral
Somewhat skillful	Agree	Agree	Disagree	Agree	Agree	Agree	Agree	Agree	Agree	Agree	Agree	Agree	Agree	Agree	Agree	Agree	Agree	Agree	Agree	Neutral	Agree	Agree	Agree	Agree	Agree	Agree	Disagree	Agree	Agree	Agree	Agree
Skillful	Agree	Disagree	Disagree	Disagree	Neutral	Disagree	Agree	Agree	Agree	Agree	Agree	Agree	Neutral	Agree	Neutral	Agree	Agree	Disagree	Neutral	Agree	Neutral	Neutral	Neutral	Neutral	Neutral	Neutral	Agree	Neutral	Agree	Agree	Disagree
Skillful	Neutral	Neutral	Agree	Agree	Neutral	Agree	Neutral	Agree	Neutral	Disagree	Agree	Agree	Neutral	Agree	Agree	Agree	Agree	Agree	Agree	Neutral	Disagree	Agree	Agree	Agree	Agree	Agree	Disagree	Disagree	Agree	Agree	Agree
Somewhat skillful	Neutral	Disagree	Agree	Neutral	Neutral	Agree	Disagree	Disagree	Disagree	Agree	Agree	Neutral	Disagree	Neutral	Neutral	Agree	Agree	Disagree	Disagree	Disagree	Disagree	Agree	Agree	Disagree	Neutral	Disagree	Agree	Agree	Neutral	Neutral	Disagree
Somewhat skillful	Agree	Agree	Agree	Agree	Agree	Agree	Strongly agree	Agree	Strongly agree	Strongly agree	Agree	Strongly agree	Agree	Strongly agree	Strongly agree	Strongly agree	Agree	Agree	Strongly agree	Strongly agree	Agree	Agree	Agree	Agree	Agree	Agree	Agree	Strongly agree	Strongly agree	Agree	Strongly agree
Skillful	Agree	Neutral	Agree	Neutral	Neutral	Agree	Disagree	Agree	Neutral	Disagree	Agree	Agree	Neutral	Disagree	Agree	Strongly agree	Strongly agree	Neutral	Neutral	Agree	Agree	Agree	Agree	Neutral	Neutral	Neutral	Neutral	Disagree	Agree	Agree	Strongly agree
Very skillful	Neutral	Neutral	Disagree	Agree	Neutral	Neutral	Disagree	Neutral	Neutral	Neutral	Neutral	Neutral	Neutral	Neutral	Neutral	Neutral	Neutral	Neutral	Neutral	Neutral	Neutral	Neutral	Neutral	Neutral	Neutral	Neutral	Neutral	Neutral	Neutral	Neutral	Neutral
Somewhat skillful	Neutral	Neutral	Agree	Disagree	Disagree	Disagree	Disagree	Disagree	Disagree	Neutral	Disagree	Neutral	Neutral	Neutral	Neutral	Strongly agree	Neutral	Neutral	Disagree	Agree	Neutral	Neutral	Agree	Strongly Disagree	Disagree	Disagree	Agree	Strongly agree	Strongly agree	Agree	Neutral
Somewhat skillful	Disagree	Neutral	Neutral	Strongly Disagree	Strongly Disagree	Strongly Disagree	Neutral	Neutral	Neutral	Disagree	Agree	Agree	Neutral	Neutral	Agree	Agree	Neutral	Neutral	Agree	Agree	Neutral	Neutral	Neutral	Neutral	Neutral	Neutral	Neutral	Neutral	Neutral	Neutral	Neutral
Somewhat skillful	Disagree	Disagree	Agree	Agree	Agree	Agree	Agree	Agree	Agree	Agree	Agree	Agree	Agree	Agree	Agree	Neutral	Agree	Agree	Agree	Agree	Agree	Agree	Agree	Agree	Agree	Agree	Agree	Agree	Agree	Agree	Agree
Somewhat skillful	Neutral	Neutral	Agree	Neutral	Neutral	Neutral	Disagree	Neutral	Neutral	Agree	Neutral	Disagree	Neutral	Agree	Agree	Agree	Agree	Disagree	Neutral	Agree	Agree	Agree	Agree	Agree	Agree	Disagree	Agree	Neutral	Agree	Agree	Agree
Somewhat skillful	Disagree	Disagree	Agree	Neutral	Disagree	Neutral	Agree	Neutral	Disagree	Neutral	Neutral	Agree	Neutral	Neutral	Disagree	Agree	Neutral	Disagree	Agree	Neutral	Strongly Disagree	Agree	Disagree	Agree	Strongly Disagree	Disagree	Strongly Disagree	Strongly Disagree	Neutral	Agree	Agree
Not skillfull	Disagree	Disagree	Strongly agree	Disagree	Disagree	Disagree	Disagree	Agree	Disagree	Disagree	Agree	Neutral	Disagree	Disagree	Disagree	Neutral	Neutral	Disagree	Neutral	Agree	Neutral	Neutral	Neutral	Neutral	Neutral	Neutral	Neutral	Neutral	Neutral	Neutral	Neutral
Skillful	Agree	Agree	Agree	Neutral	Neutral	Neutral	Neutral	Neutral	Neutral	Neutral	Agree	Neutral	Neutral	Agree	Agree	Agree	Agree	Neutral	Neutral	Agree	Agree	Agree	Agree	Agree	Agree	Neutral	Neutral	Agree	Agree	Agree	Agree
Skillful	Disagree	Disagree	Agree	Disagree	Disagree	Disagree	Neutral	Disagree	Disagree	Strongly Disagree	Agree	Agree	Neutral	Neutral	Disagree	Agree	Agree	Strongly Disagree	Agree	Neutral	Disagree	Disagree	Disagree	Disagree	Disagree	Strongly Disagree	Agree	Agree	Agree	Disagree	Agree
Skillful	Agree	Agree	Disagree	Agree	Neutral	Agree	Agree	Neutral	Agree	Agree	Agree	Neutral	Agree	Strongly agree	Agree	Agree	Neutral	Disagree	Disagree	Neutral	Neutral	Agree	Disagree	Disagree	Neutral	Neutral	Disagree	Disagree	Agree	Neutral	Agree
Not skillfull	Neutral	Agree	Neutral	Disagree	Disagree	Neutral	Neutral	Disagree	Disagree	Neutral	Agree	Agree	Agree	Agree	Agree	Agree	Agree	Neutral	Disagree	Disagree	Disagree	Agree	Neutral	Neutral	Agree	Disagree	Agree	Neutral	Agree	Disagree	Agree
Skillful	Neutral	Neutral	Agree	Agree	Agree	Agree	Agree	Agree	Agree	Agree	Agree	Agree	Agree	Agree	Agree	Agree	Agree	Disagree	Disagree	Agree	Agree	Agree	Agree	Agree	Agree	Disagree	Agree	Agree	Agree	Agree	Agree
Skillful	Neutral	Neutral	Neutral	Neutral	Neutral	Neutral	Neutral	Neutral	Neutral	Neutral	Neutral	Disagree	Neutral	Neutral	Disagree	Neutral	Agree	Neutral	Neutral	Agree	Neutral	Neutral	Disagree	Neutral	Neutral	Neutral	Neutral	Neutral	Neutral	Neutral	Neutral
Somewhat skillful	Neutral	Agree	Neutral	Neutral	Neutral	Neutral	Neutral	Neutral	Neutral	Neutral	Neutral	Neutral	Neutral	Neutral	Agree	Neutral	Neutral	Neutral	Neutral	Neutral	Neutral	Neutral	Neutral	Neutral	Neutral	Neutral	Neutral	Neutral	Neutral	Neutral	Neutral
Skillful	Neutral	Neutral	Neutral	Neutral	Neutral	Neutral	Neutral	Neutral	Neutral	Neutral	Neutral	Neutral	Agree	Agree	Agree	Neutral	Neutral	Neutral	Neutral	Neutral	Neutral	Neutral	Neutral	Neutral	Agree	Agree	Agree	Agree	Agree	Agree	Agree
Skillful	Neutral	Neutral	Disagree	Disagree	Neutral	Neutral	Agree	Agree	Disagree	Neutral	Agree	Agree	Agree	Agree	Agree	Agree	Neutral	Neutral	Agree	Neutral	Disagree	Agree	Neutral	Neutral	Strongly agree	Agree	Neutral	Agree	Agree	Agree	Agree
Very skillful	Neutral	Neutral	Agree	Agree	Agree	Agree	Agree	Neutral	Disagree	Neutral	Strongly agree	Strongly agree	Agree	Agree	Agree	Strongly agree	Strongly agree	Neutral	Neutral	Agree	Neutral	Agree	Strongly agree	Strongly agree	Strongly agree	Neutral	Agree	Strongly agree	Strongly agree	Neutral	Strongly agree
Skillful	Neutral	Neutral	Agree	Agree	Agree	Agree	Agree	Agree	Agree	Agree	Agree	Agree	Agree	Agree	Agree	Agree	Neutral	Neutral	Agree	Neutral	Agree	Neutral	Strongly agree	Strongly agree	Agree	Strongly agree	Neutral	Agree	Strongly agree	Neutral	Agree
Somewhat skillful	Disagree	Agree	Agree	Neutral	Agree	Disagree	Agree	Agree	Agree	Agree	Agree	Agree	Neutral	Agree	Strongly agree	Agree	Agree	Agree	Agree	Agree	Agree	Agree	Agree	Agree	Agree	Agree	Agree	Agree	Agree	Agree	Agree
Skillful	Disagree	Disagree	Disagree	Agree	Agree	Agree	Neutral	Neutral	Agree	Agree	Agree	Agree	Agree	Agree	Agree	Agree	Agree	Neutral	Neutral	Agree	Neutral	Agree	Agree	Agree	Agree	Agree	Agree	Agree	Agree	Neutral	Agree
Somewhat skillful	Strongly Disagree	Strongly Disagree	Strongly agree	Strongly Disagree	Strongly Disagree	Disagree	Strongly Disagree	Strongly Disagree	Strongly Disagree	Strongly Disagree	Strongly Disagree	Agree	Disagree	Disagree	Disagree	Agree	Agree	Strongly Disagree	Strongly Disagree	Strongly Disagree	Neutral	Neutral	Disagree	Strongly agree	Strongly agree	Strongly agree	Strongly agree	Strongly agree	Disagree	Neutral	Neutral
Somewhat skillful	Neutral	Neutral	Neutral	Neutral	Neutral	Neutral	Neutral	Neutral	Neutral	Neutral	Neutral	Neutral	Neutral	Neutral	Neutral	Neutral	Neutral	Neutral	Neutral	Neutral	Neutral	Neutral	Neutral	Neutral	Neutral	Neutral	Neutral	Neutral	Neutral	Neutral	Neutral
Somewhat skillful	Agree	Neutral	Disagree	Neutral	Agree	Neutral	Agree	Agree	Agree	Agree	Agree	Agree	Neutral	Disagree	Neutral	Agree	Strongly agree	Neutral	Neutral	Agree	Neutral	Agree	Agree	Neutral	Agree	Neutral	Strongly agree	Neutral	Agree	Agree	Agree
Somewhat skillful	Strongly Disagree	Neutral	Disagree	Strongly Disagree	Strongly agree	Strongly Disagree	Strongly agree	Neutral	Strongly agree	Strongly Disagree	Strongly agree	Strongly Disagree	Neutral	Neutral	Strongly agree	Strongly Disagree	Disagree	Neutral	Neutral	Strongly Disagree	Strongly agree	Strongly Disagree	Strongly agree	Strongly Disagree	Agree	Agree	Strongly agree	Strongly agree	Strongly agree	Strongly Disagree	Strongly Disagree
Skillful	Agree	Agree	Agree	Agree	Agree	Agree	Agree	Agree	Agree	Agree	Agree	Strongly agree	Strongly agree	Strongly agree	Strongly agree	Strongly agree	Agree	Strongly agree	Strongly agree	Strongly Disagree	Strongly Disagree	Disagree	Strongly Disagree	Disagree	Neutral	Neutral	Neutral	Strongly Disagree	Neutral	Disagree	Disagree
Skillful	Neutral	Neutral	Neutral	Neutral	Neutral	Neutral	Neutral	Neutral	Neutral	Neutral	Neutral	Neutral	Neutral	Neutral	Neutral	Neutral	Neutral	Neutral	Neutral	Neutral	Neutral	Neutral	Neutral	Neutral	Neutral	Neutral	Neutral	Neutral	Neutral	Neutral	Neutral
Very skillful	Agree	Agree	Disagree	Agree	Agree	Agree	Strongly agree	Strongly agree	Agree	Agree	Agree	Strongly agree	Agree	Agree	Agree	Strongly agree	Strongly agree	Agree	Agree	Agree	Agree	Agree	Agree	Agree	Agree	Disagree	Agree	Agree	Agree	Agree	Agree
Skillful	Strongly agree	Strongly agree	Disagree	Strongly agree	Strongly agree	Strongly agree	Agree	Strongly agree	Strongly agree	Strongly agree	Strongly agree	Strongly agree	Strongly agree	Strongly agree	Strongly agree	Strongly agree	Strongly agree	Disagree	Strongly agree	Strongly agree	Strongly agree	Strongly agree	Strongly agree	Strongly agree	Strongly agree	Strongly agree	Disagree	Agree	Strongly agree	Strongly agree	Strongly agree
Skillful	Agree	Agree	Disagree	Agree	Agree	Agree	Agree	Agree	Agree	Agree	Agree	Agree	Agree	Agree	Agree	Agree	Agree	Agree	Agree	Agree	Agree	Agree	Agree	Agree	Agree	Agree	Disagree	Neutral	Agree	Agree	Agree
Very skillful	Strongly agree	Strongly agree	Strongly Disagree	Strongly agree	Strongly agree	Strongly agree	Strongly agree	Strongly agree	Strongly agree	Strongly agree	Strongly agree	Strongly agree	Strongly agree	Strongly agree	Strongly agree	Strongly agree	Strongly agree	Strongly agree	Strongly agree	Strongly agree	Strongly agree	Strongly agree	Strongly agree	Strongly agree	Strongly agree	Strongly agree	Strongly Disagree	Strongly Disagree	Strongly agree	Agree	Agree
Skillful	Neutral	Neutral	Disagree	Disagree	Agree	Strongly Disagree	Agree	Strongly agree	Agree	Agree	Strongly agree	Strongly agree	Agree	Neutral	Agree	Agree	Agree	Neutral	Disagree	Neutral	Disagree	Disagree	Neutral	Neutral	Neutral	Agree	Disagree	Agree	Agree	Agree	Agree
Somewhat skillful	Agree	Disagree	Agree	Disagree	Neutral	Neutral	Agree	Agree	Agree	Strongly Disagree	Strongly Disagree	Strongly Disagree	Strongly Disagree	Strongly Disagree	Strongly Disagree	Strongly Disagree	Strongly Disagree	Strongly Disagree	Strongly Disagree	Strongly Disagree	Agree	Neutral	Strongly Disagree	Agree	Agree	Disagree	Disagree	Disagree	Neutral	Strongly Disagree	Disagree
Somewhat skillful	Disagree	Disagree	Disagree	Agree	Disagree	Disagree	Neutral	Agree	Agree	Agree	Agree	Strongly Disagree	Strongly Disagree	Disagree	Neutral	Agree	Neutral	Neutral	Agree	Agree	Agree	Neutral	Neutral	Neutral	Disagree	Agree	Disagree	Neutral	Neutral	Disagree	Agree
Very skillful	Strongly Disagree	Strongly Disagree	Strongly Disagree	Strongly Disagree	Strongly Disagree	Strongly Disagree	Strongly Disagree	Strongly Disagree	Strongly Disagree	Strongly Disagree	Strongly Disagree	Strongly Disagree	Strongly Disagree	Strongly Disagree	Strongly Disagree	Strongly Disagree	Strongly Disagree	Strongly Disagree	Strongly Disagree	Strongly Disagree	Strongly Disagree	Strongly Disagree	Strongly Disagree	Strongly Disagree	Strongly Disagree	Strongly Disagree	Strongly Disagree	Strongly Disagree	Strongly Disagree	Strongly Disagree	Strongly Disagree
Skillful	Neutral	Neutral	Strongly Disagree	Disagree	Disagree	Disagree	Agree	Neutral	Disagree	Neutral	Disagree	Agree	Disagree	Neutral	Disagree	Agree	Disagree	Neutral	Agree	Disagree	Neutral	Agree	Agree	Neutral	Agree	Neutral	Disagree	Agree	Agree	Neutral	Neutral
Skillful	Disagree	Agree	Agree	Agree	Neutral	Agree	Agree	Agree	Agree	Agree	Strongly agree	Strongly agree	Strongly agree	Strongly agree	Strongly agree	Agree	Disagree	Disagree	Agree	Agree	Agree	Agree	Neutral	Agree	Agree	Neutral	Strongly agree	Agree	Agree	Strongly agree	Strongly agree
Somewhat skillful	Strongly Disagree	Strongly agree	Strongly agree	Disagree	Neutral	Disagree	Strongly Disagree	Strongly Disagree	Neutral	Neutral	Neutral	Neutral	Neutral	Neutral	Strongly Disagree	Strongly Disagree	Strongly Disagree	Strongly Disagree	Strongly Disagree	Agree	Agree	Agree	Agree	Agree	Agree	Agree	Agree	Agree	Neutral	Neutral	Neutral
Somewhat skillful	Neutral	Neutral	Agree	Neutral	Disagree	Neutral	Disagree	Disagree	Agree	Agree	Agree	Agree	Neutral	Neutral	Neutral	Strongly agree	Strongly agree	Neutral	Disagree	Strongly agree	Neutral	Neutral	Neutral	Agree	Neutral	Neutral	Agree	Agree	Agree	Strongly agree	Agree
Skillful	Agree	Neutral	Strongly Disagree	Neutral	Strongly Disagree	Strongly Disagree	Strongly Disagree	Disagree	Disagree	Strongly Disagree	Strongly Disagree	Neutral	Disagree	Disagree	Neutral	Agree	Agree	Neutral	Neutral	Strongly agree	Agree	Disagree	Agree	Neutral	Neutral	Strongly Disagree	Agree	Strongly agree	Neutral	Disagree	Agree
Skillful	Neutral	Neutral	Disagree	Disagree	Disagree	Neutral	Neutral	Agree	Agree	Agree	Strongly agree	Strongly agree	Neutral	Neutral	Neutral	Agree	Agree	Neutral	Disagree	Neutral	Disagree	Agree	Neutral	Agree	Agree	Neutral	Disagree	Neutral	Agree	Strongly agree	Strongly agree
Skillful	Agree	Neutral	Neutral	Disagree	Disagree	Neutral	Disagree	Agree	Disagree	Neutral	Agree	Agree	Neutral	Neutral	Neutral	Agree	Neutral	Strongly Disagree	Strongly Disagree	Strongly agree	Strongly agree	Strongly agree	Agree	Strongly agree	Strongly agree	Neutral	Disagree	Agree	Neutral	Disagree	Agree
Somewhat skillful	Agree	Agree	Disagree	Agree	Agree	Agree	Neutral	Agree	Agree	Agree	Strongly agree	Agree	Agree	Agree	Agree	Strongly agree	Agree	Agree	Agree	Agree	Agree	Neutral	Agree	Agree	Agree	Neutral	Neutral	Neutral	Agree	Agree	Disagree
Somewhat skillful	Strongly Disagree	Strongly agree	Strongly agree	Agree	Agree	Agree	Strongly Disagree	Strongly Disagree	Strongly Disagree	Strongly Disagree	Strongly Disagree	Disagree	Strongly Disagree	Strongly Disagree	Strongly Disagree	Strongly Disagree	Strongly Disagree	Strongly Disagree	Strongly Disagree	Strongly Disagree	Strongly Disagree	Strongly Disagree	Strongly Disagree	Strongly Disagree	Strongly Disagree	Strongly Disagree	Strongly Disagree	Strongly Disagree	Strongly Disagree	Strongly Disagree	Strongly Disagree
Somewhat skillful	Disagree	Neutral	Agree	Disagree	Disagree	Disagree	Disagree	Disagree	Disagree	Disagree	Disagree	Disagree	Disagree	Disagree	Disagree	Disagree	Disagree	Disagree	Disagree	Disagree	Disagree	Disagree	Disagree	Disagree	Disagree	Disagree	Disagree	Disagree	Neutral	Disagree	Disagree
Skillful	Agree	Agree	Disagree	Agree	Agree	Agree	Agree	Agree	Agree	Disagree	Agree	Agree	Neutral	Neutral	Disagree	Agree	Agree	Agree	Agree	Agree	Agree	Agree	Agree	Agree	Agree	Neutral	Agree	Agree	Agree	Agree	Agree
Somewhat skillful	Neutral	Neutral	Neutral	Agree	Agree	Agree	Agree	Disagree	Disagree	Disagree	Agree	Agree	Disagree	Disagree	Disagree	Agree	Agree	Agree	Disagree	Disagree	Disagree	Neutral	Agree	Agree	Agree	Disagree	Agree	Strongly agree	Agree	Neutral	Agree
Somewhat skillful	Agree	Neutral	Agree	Agree	Agree	Agree	Agree	Agree	Agree	Agree	Agree	Agree	Agree	Agree	Agree	Agree	Agree	Disagree	Agree	Agree	Disagree	Disagree	Disagree	Strongly Disagree	Disagree	Neutral	Agree	Strongly agree	Agree	Neutral	Strongly agree
Somewhat skillful	Agree	Agree	Agree	Agree	Agree	Agree	Agree	Neutral	Neutral	Agree	Agree	Agree	Neutral	Neutral	Neutral	Disagree	Agree	Agree	Disagree	Disagree	Disagree	Agree	Agree	Agree	Agree	Neutral	Agree	Agree	Agree	Agree	Agree
Somewhat skillful	Disagree	Disagree	Disagree	Neutral	Neutral	Neutral	Neutral	Agree	Agree	Agree	Agree	Agree	Strongly agree	Agree	Agree	Agree	Agree	Disagree	Neutral	Strongly agree	Neutral	Neutral	Strongly agree	Neutral	Agree	Agree	Neutral	Neutral	Agree	Agree	Neutral
Somewhat skillful	Neutral	Neutral	Agree	Disagree	Disagree	Disagree	Disagree	Neutral	Agree	Disagree	Agree	Agree	Disagree	Neutral	Neutral	Agree	Agree	Disagree	Disagree	Agree	Agree	Agree	Agree	Agree	Agree	Neutral	Neutral	Agree	Neutral	Agree	Agree
Very skillful	Strongly agree	Agree	Disagree	Strongly agree	Strongly agree	Agree	Agree	Agree	Agree	Agree	Agree	Agree	Agree	Agree	Agree	Agree	Agree	Agree	Agree	Agree	Agree	Agree	Agree	Agree	Agree	Agree	Disagree	Agree	Agree	Agree	Agree
Somewhat skillful	Agree	Agree	Disagree	Agree	Agree	Agree	Agree	Agree	Agree	Agree	Agree	Agree	Agree	Agree	Agree	Agree	Agree	Agree	Agree	Agree	Agree	Agree	Agree	Agree	Agree	Agree	Agree	Agree	Agree	Agree	Agree
Very skillful	Strongly agree	Neutral	Agree	Agree	Agree	Agree	Agree	Agree	Agree	Agree	Agree	Agree	Agree	Agree	Agree	Agree	Agree	Agree	Agree	Agree	Agree	Agree	Agree	Strongly agree	Strongly agree	Strongly agree	Strongly agree	Strongly agree	Strongly agree	Strongly agree	Strongly agree
Somewhat skillful	Neutral	Neutral	Neutral	Neutral	Neutral	Neutral	Neutral	Neutral	Neutral	Neutral	Neutral	Neutral	Neutral	Neutral	Neutral	Neutral	Neutral	Agree	Agree	Neutral	Neutral	Neutral	Neutral	Agree	Disagree	Disagree	Agree	Strongly agree	Strongly Disagree	Strongly agree	Neutral
Very skillful	Agree	Agree	Disagree	Agree	Agree	Agree	Agree	Agree	Agree	Agree	Agree	Agree	Agree	Agree	Agree	Agree	Agree	Agree	Agree	Agree	Agree	Agree	Agree	Agree	Agree	Agree	Disagree	Agree	Agree	Agree	Agree
Very skillful	Agree	Agree	Disagree	Agree	Agree	Neutral	Agree	Agree	Agree	Neutral	Agree	Agree	Agree	Agree	Agree	Agree	Agree	Agree	Agree	Agree	Agree	Agree	Agree	Agree	Agree	Agree	Disagree	Agree	Agree	Agree	Agree
Somewhat skillful	Neutral	Neutral	Agree	Disagree	Neutral	Disagree	Strongly Disagree	Disagree	Disagree	Neutral	Neutral	Neutral	Neutral	Disagree	Neutral	Agree	Disagree	Neutral	Strongly Disagree	Agree	Disagree	Agree	Disagree	Neutral	Disagree	Agree	Agree	Agree	Disagree	Disagree	Neutral
Somewhat skillful	Neutral	Disagree	Disagree	Disagree	Neutral	Neutral	Agree	Agree	Agree	Neutral	Agree	Agree	Neutral	Neutral	Agree	Neutral	Agree	Disagree	Neutral	Neutral	Agree	Agree	Strongly agree	Strongly agree	Agree	Neutral	Agree	Agree	Agree	Agree	Agree
Somewhat skillful	Neutral	Disagree	Agree	Agree	Agree	Agree	Agree	Agree	Agree	Neutral	Agree	Agree	Agree	Agree	Agree	Agree	Agree	Disagree	Disagree	Disagree	Disagree	Disagree	Disagree	Disagree	Disagree	Disagree	Agree	Agree	Agree	Agree	Agree
Skillful	Agree	Agree	Neutral	Agree	Agree	Agree	Agree	Agree	Strongly agree	Agree	Agree	Agree	Agree	Agree	Agree	Agree	Agree	Agree	Agree	Agree	Agree	Agree	Agree	Agree	Agree	Agree	Agree	Disagree	Agree	Agree	Agree
Skillful	Agree	Agree	Disagree	Agree	Disagree	Neutral	Neutral	Agree	Agree	Neutral	Strongly agree	Strongly agree	Neutral	Neutral	Agree	Agree	Agree	Neutral	Agree	Agree	Agree	Agree	Agree	Agree	Agree	Neutral	Disagree	Neutral	Agree	Agree	Agree
Skillful	Strongly Disagree	Strongly Disagree	Agree	Strongly agree	Strongly agree	Strongly agree	Disagree	Disagree	Neutral	Disagree	Disagree	Neutral	Neutral	Neutral	Disagree	Strongly agree	Strongly agree	Agree	Disagree	Strongly agree	Agree	Agree	Agree	Strongly agree	Strongly agree	Disagree	Strongly Disagree	Agree	Agree	Neutral	Neutral
Skillful	Agree	Disagree	Disagree	Agree	Agree	Agree	Agree	Agree	Agree	Agree	Agree	Agree	Agree	Agree	Agree	Agree	Agree	Agree	Agree	Agree	Agree	Agree	Agree	Agree	Agree	Agree	Agree	Agree	Agree	Agree	Agree
Skillful	Agree	Disagree	Disagree	Agree	Agree	Agree	Agree	Agree	Agree	Agree	Agree	Agree	Agree	Agree	Agree	Agree	Agree	Agree	Agree	Agree	Agree	Agree	Agree	Agree	Agree	Agree	Agree	Agree	Agree	Agree	Agree
Not skillfull	Strongly Disagree	Strongly Disagree	Agree	Disagree	Disagree	Disagree	Disagree	Disagree	Disagree	Neutral	Agree	Neutral	Agree	Neutral	Strongly agree	Disagree	Strongly Disagree	Agree	Disagree	Agree	Strongly Disagree	Strongly Disagree	Strongly agree	Neutral	Agree	Disagree	Disagree	Strongly Disagree	Agree	Agree	Strongly agree
Somewhat skillful	Agree	Disagree	Agree	Agree	Neutral	Neutral	Neutral	Agree	Neutral	Disagree	Strongly agree	Strongly agree	Agree	Agree	Agree	Agree	Agree	Agree	Agree	Neutral	Disagree	Neutral	Agree	Neutral	Neutral	Agree	Neutral	Agree	Neutral	Strongly agree	Disagree
Skillful	Agree	Agree	Neutral	Neutral	Neutral	Neutral	Agree	Agree	Strongly agree	Agree	Strongly agree	Strongly agree	Agree	Agree	Strongly agree	Agree	Agree	Strongly agree	Agree	Agree	Agree	Agree	Strongly agree	Agree	Agree	Strongly agree	Disagree	Agree	Agree	Agree	Agree
Very skillful	Neutral	Agree	Strongly agree	Disagree	Disagree	Disagree	Strongly Disagree	Disagree	Disagree	Disagree	Agree	Agree	Strongly Disagree	Strongly Disagree	Disagree	Disagree	Agree	Strongly Disagree	Disagree	Disagree	Strongly Disagree	Strongly Disagree	Agree	Agree	Agree	Disagree	Strongly agree	Strongly agree	Agree	Agree	Strongly agree
Skillful	Disagree	Disagree	Neutral	Disagree	Disagree	Disagree	Strongly Disagree	Disagree	Neutral	Neutral	Neutral	Disagree	Neutral	Neutral	Agree	Disagree	Neutral	Disagree	Disagree	Disagree	Disagree	Disagree	Disagree	Disagree	Disagree	Neutral	Neutral	Neutral	Neutral	Neutral	Disagree
Somewhat skillful	Agree	Neutral	Neutral	Agree	Agree	Agree	Agree	Agree	Strongly Disagree	Agree	Strongly agree	Agree	Agree	Strongly Disagree	Strongly Disagree	Agree	Agree	Strongly Disagree	Agree	Strongly agree	Disagree	Agree	Agree	Disagree	Neutral	Strongly agree	Agree	Agree	Strongly agree	Agree	Strongly agree
Skillful	Agree	Disagree	Disagree	Agree	Agree	Agree	Agree	Agree	Agree	Agree	Agree	Agree	Agree	Agree	Agree	Agree	Agree	Agree	Agree	Agree	Agree	Agree	Agree	Agree	Agree	Agree	Agree	Agree	Agree	Agree	Agree
Skillful	Agree	Agree	Disagree	Agree	Agree	Agree	Agree	Agree	Agree	Agree	Agree	Agree	Agree	Agree	Agree	Agree	Agree	Agree	Agree	Agree	Agree	Agree	Agree	Agree	Agree	Agree	Disagree	Agree	Agree	Agree	Agree
Very skillful	Neutral	Neutral	Neutral	Neutral	Neutral	Neutral	Neutral	Neutral	Neutral	Neutral	Neutral	Neutral	Neutral	Neutral	Neutral	Neutral	Neutral	Disagree	Neutral	Disagree	Disagree	Disagree	Neutral	Neutral	Disagree	Neutral	Disagree	Disagree	Neutral	Neutral	Neutral
Skillful	Neutral	Neutral	Neutral	Neutral	Neutral	Neutral	Neutral	Neutral	Strongly Disagree	Strongly Disagree	Neutral	Strongly Disagree	Disagree	Strongly Disagree	Neutral	Strongly Disagree	Neutral	Strongly Disagree	Neutral	Disagree	Strongly agree	Strongly agree	Agree	Neutral	Agree	Neutral	Neutral	Neutral	Strongly agree	Strongly agree	Neutral
Skillful	Disagree	Strongly Disagree	Agree	Strongly Disagree	Strongly Disagree	Agree	Disagree	Agree	Agree	Agree	Agree	Strongly agree	Agree	Agree	Agree	Agree	Agree	Neutral	Strongly Disagree	Disagree	Disagree	Disagree	Disagree	Agree	Neutral	Disagree	Strongly agree	Agree	Disagree	Disagree	Agree
Somewhat skillful	Neutral	Disagree	Disagree	Disagree	Disagree	Disagree	Neutral	Neutral	Neutral	Disagree	Neutral	Disagree	Disagree	Agree	Disagree	Agree	Agree	Disagree	Agree	Disagree	Neutral	Disagree	Neutral	Disagree	Neutral	Neutral	Neutral	Neutral	Neutral	Disagree	Neutral
Somewhat skillful	Disagree	Neutral	Agree	Disagree	Disagree	Neutral	Disagree	Disagree	Disagree	Disagree	Agree	Disagree	Disagree	Neutral	Disagree	Neutral	Disagree	Disagree	Disagree	Agree	Disagree	Neutral	Disagree	Neutral	Disagree	Agree	Disagree	Neutral	Disagree	Disagree	Disagree
Skillful	Agree	Agree	Disagree	Agree	Agree	Agree	Agree	Agree	Agree	Agree	Agree	Agree	Agree	Agree	Agree	Agree	Agree	Agree	Agree	Agree	Agree	Agree	Agree	Agree	Agree	Agree	Agree	Agree	Agree	Agree	Agree
Not skillfull	Neutral	Neutral	Strongly Disagree	Neutral	Strongly Disagree	Neutral	Neutral	Neutral	Neutral	Neutral	Neutral	Neutral	Neutral	Neutral	Neutral	Neutral	Neutral	Neutral	Neutral	Neutral	Neutral	Neutral	Neutral	Neutral	Neutral	Neutral	Neutral	Neutral	Neutral	Neutral	Neutral
Skillful	Disagree	Disagree	Agree	Disagree	Disagree	Disagree	Disagree	Disagree	Disagree	Disagree	Agree	Agree	Disagree	Disagree	Disagree	Agree	Agree	Disagree	Disagree	Neutral	Agree	Agree	Agree	Agree	Agree	Disagree	Agree	Agree	Disagree	Disagree	Neutral
Skillful	Agree	Neutral	Strongly agree	Neutral	Neutral	Agree	Agree	Agree	Strongly agree	Agree	Strongly agree	Strongly agree	Agree	Agree	Strongly agree	Strongly agree	Agree	Strongly agree	Agree	Agree	Agree	Agree	Agree	Strongly agree	Agree	Agree	Disagree	Disagree	Agree	Agree	Strongly agree
Skillful	Agree	Agree	Disagree	Agree	Agree	Agree	Agree	Agree	Agree	Agree	Strongly agree	Strongly agree	Agree	Strongly agree	Agree	Agree	Strongly agree	Agree	Strongly agree	Agree	Strongly agree	Agree	Neutral	Strongly agree	Strongly agree	Agree	Agree	Agree	Strongly agree	Agree	Neutral
Skillful	Agree	Neutral	Agree	Agree	Agree	Neutral	Disagree	Agree	Disagree	Agree	Strongly agree	Neutral	Neutral	Neutral	Disagree	Neutral	Neutral	Disagree	Agree	Agree	Agree	Neutral	Agree	Agree	Neutral	Neutral	Agree	Neutral	Disagree	Neutral	Neutral
Somewhat skillful	Neutral	Neutral	Strongly agree	Agree	Disagree	Disagree	Disagree	Disagree	Disagree	Disagree	Agree	Agree	Agree	Neutral	Disagree	Strongly agree	Strongly agree	Disagree	Neutral	Strongly agree	Neutral	Neutral	Agree	Strongly agree	Strongly agree	Neutral	Strongly agree	Agree	Agree	Agree	Strongly agree
Very skillful	Agree	Neutral	Agree	Neutral	Neutral	Neutral	Disagree	Agree	Disagree	Disagree	Agree	Agree	Neutral	Neutral	Neutral	Agree	Agree	Disagree	Neutral	Agree	Agree	Agree	Agree	Agree	Agree	Neutral	Agree	Agree	Agree	Neutral	Agree
Somewhat skillful	Agree	Agree	Agree	Disagree	Disagree	Disagree	Disagree	Agree	Agree	Agree	Agree	Agree	Agree	Agree	Agree	Agree	Agree	Agree	Agree	Agree	Agree	Agree	Agree	Agree	Agree	Agree	Agree	Agree	Agree	Agree	Agree
Skillful	Neutral	Strongly Disagree	Neutral	Disagree	Disagree	Disagree	Neutral	Disagree	Neutral	Neutral	Strongly Disagree	Disagree	Disagree	Disagree	Disagree	Disagree	Disagree	Disagree	Disagree	Disagree	Strongly Disagree	Disagree	Strongly Disagree	Strongly Disagree	Disagree	Disagree	Disagree	Strongly Disagree	Strongly Disagree	Disagree	Neutral
Skillful	Disagree	Disagree	Agree	Strongly Disagree	Strongly Disagree	Strongly Disagree	Disagree	Agree	Agree	Disagree	Agree	Agree	Disagree	Disagree	Neutral	Strongly agree	Agree	Disagree	Disagree	Strongly agree	Strongly agree	Agree	Agree	Agree	Agree	Disagree	Agree	Agree	Agree	Neutral	Strongly agree
Somewhat skillful	Disagree	Disagree	Agree	Strongly Disagree	Neutral	Neutral	Strongly Disagree	Strongly agree	Agree	Strongly Disagree	Neutral	Strongly Disagree	Neutral	Disagree	Neutral	Neutral	Strongly agree	Strongly agree	Neutral	Neutral	Agree	Strongly agree	Strongly agree	Strongly agree	Disagree	Agree	Agree	Neutral	Neutral	Agree	Strongly agree
Somewhat skillful	Neutral	Agree	Agree	Neutral	Neutral	Disagree	Neutral	Neutral	Neutral	Agree	Agree	Disagree	Neutral	Neutral	Neutral	Neutral	Neutral	Agree	Disagree	Neutral	Neutral	Agree	Agree	Neutral	Neutral	Neutral	Agree	Neutral	Neutral	Agree	Neutral
Skillful	Agree	Neutral	Agree	Disagree	Neutral	Agree	Agree	Agree	Agree	Disagree	Neutral	Agree	Neutral	Agree	Agree	Agree	Agree	Agree	Agree	Agree	Disagree	Neutral	Neutral	Neutral	Agree	Agree	Neutral	Neutral	Neutral	Agree	Agree
Skillful	Agree	Agree	Disagree	Disagree	Disagree	Agree	Neutral	Agree	Disagree	Strongly Disagree	Agree	Agree	Neutral	Neutral	Agree	Strongly agree	Strongly agree	Neutral	Strongly Disagree	Agree	Neutral	Agree	Agree	Neutral	Agree	Agree	Strongly agree	Disagree	Agree	Agree	Agree
Skillful	Agree	Neutral	Agree	Strongly Disagree	Strongly Disagree	Strongly Disagree	Agree	Agree	Agree	Agree	Agree	Agree	Neutral	Agree	Agree	Agree	Agree	Agree	Strongly Disagree	Agree	Agree	Agree	Agree	Agree	Agree	Agree	Strongly agree	Strongly agree	Agree	Neutral	Strongly agree
Very skillful	Agree	Agree	Disagree	Neutral	Agree	Agree	Neutral	Neutral	Agree	Agree	Agree	Agree	Neutral	Neutral	Disagree	Agree	Agree	Neutral	Agree	Agree	Neutral	Neutral	Neutral	Neutral	Neutral	Neutral	Neutral	Neutral	Neutral	Neutral	Neutral
Somewhat skillful	Neutral	Neutral	Agree	Neutral	Agree	Neutral	Neutral	Agree	Agree	Disagree	Neutral	Agree	Agree	Neutral	Neutral	Agree	Agree	Neutral	Neutral	Disagree	Neutral	Agree	Agree	Agree	Agree	Neutral	Agree	Agree	Agree	Neutral	Agree
Somewhat skillful	Neutral	Neutral	Agree	Disagree	Strongly Disagree	Strongly Disagree	Strongly Disagree	Strongly Disagree	Strongly Disagree	Strongly Disagree	Agree	Agree	Strongly Disagree	Neutral	Neutral	Agree	Strongly agree	Neutral	Strongly Disagree	Strongly agree	Strongly Disagree	Agree	Disagree	Neutral	Neutral	Disagree	Strongly agree	Strongly agree	Strongly Disagree	Strongly Disagree	Strongly agree
Skillful	Agree	Agree	Disagree	Agree	Agree	Agree	Agree	Agree	Agree	Agree	Agree	Agree	Agree	Agree	Agree	Agree	Agree	Agree	Agree	Agree	Agree	Agree	Agree	Agree	Agree	Agree	Disagree	Agree	Agree	Agree	Agree
Very skillful	Agree	Agree	Disagree	Agree	Agree	Agree	Agree	Agree	Agree	Agree	Agree	Agree	Agree	Agree	Agree	Agree	Agree	Agree	Agree	Agree	Agree	Agree	Agree	Agree	Agree	Agree	Disagree	Agree	Agree	Agree	Agree
Skillful	Agree	Agree	Disagree	Agree	Agree	Agree	Agree	Agree	Agree	Agree	Agree	Agree	Agree	Agree	Agree	Agree	Agree	Agree	Agree	Agree	Agree	Agree	Agree	Agree	Agree	Neutral	Agree	Agree	Agree	Agree	Agree
Skillful	Agree	Agree	Disagree	Agree	Agree	Agree	Agree	Agree	Agree	Agree	Agree	Agree	Agree	Agree	Agree	Strongly agree	Agree	Agree	Strongly agree	Strongly agree	Strongly agree	Agree	Agree	Agree	Strongly agree	Agree	Agree	Agree	Agree	Strongly agree	Strongly agree
Somewhat skillful	Agree	Agree	Disagree	Agree	Agree	Agree	Agree	Agree	Agree	Strongly agree	Strongly agree	Strongly agree	Agree	Agree	Agree	Strongly agree	Strongly agree	Agree	Agree	Agree	Agree	Agree	Strongly agree	Strongly agree	Agree	Agree	Agree	Agree	Strongly agree	Strongly agree	Strongly agree
Very skillful	Agree	Agree	Strongly Disagree	Agree	Agree	Agree	Agree	Agree	Agree	Agree	Agree	Strongly agree	Neutral	Agree	Agree	Strongly agree	Strongly agree	Agree	Agree	Agree	Agree	Agree	Agree	Agree	Agree	Agree	Agree	Agree	Agree	Agree	Agree
Skillful	Agree	Agree	Disagree	Strongly agree	Strongly agree	Strongly agree	Strongly agree	Strongly agree	Strongly agree	Strongly agree	Strongly agree	Strongly agree	Agree	Agree	Agree	Strongly agree	Strongly agree	Strongly agree	Strongly agree	Strongly agree	Strongly agree	Strongly agree	Strongly agree	Strongly agree	Strongly agree	Agree	Disagree	Disagree	Agree	Agree	Agree
Very skillful	Agree	Agree	Disagree	Strongly agree	Strongly agree	Strongly agree	Agree	Strongly agree	Agree	Agree	Strongly agree	Strongly agree	Agree	Agree	Agree	Strongly agree	Strongly agree	Agree	Strongly agree	Strongly agree	Strongly agree	Agree	Strongly agree	Agree	Strongly agree	Disagree	Agree	Agree	Agree	Agree	Agree
Skillful	Strongly agree	Strongly agree	Disagree	Agree	Agree	Agree	Agree	Agree	Agree	Agree	Agree	Strongly agree	Agree	Agree	Agree	Strongly agree	Strongly agree	Agree	Strongly agree	Agree	Agree	Agree	Strongly agree	Agree	Agree	Disagree	Agree	Agree	Agree	Agree	Agree
Very skillful	Neutral	Neutral	Strongly Disagree	Disagree	Disagree	Disagree	Disagree	Disagree	Disagree	Disagree	Neutral	Agree	Strongly Disagree	Strongly Disagree	Disagree	Strongly Disagree	Agree	Neutral	Strongly Disagree	Strongly Disagree	Strongly Disagree	Agree	Neutral	Agree	Agree	Disagree	Agree	Strongly agree	Agree	Agree	Strongly agree
Skillful	Agree	Agree	Agree	Agree	Agree	Agree	Agree	Strongly agree	Disagree	Agree	Strongly agree	Strongly agree	Agree	Agree	Agree	Agree	Agree	Neutral	Agree	Agree	Agree	Agree	Agree	Agree	Agree	Agree	Neutral	Neutral	Strongly agree	Strongly agree	Strongly agree
Skillful	Agree	Agree	Disagree	Agree	Agree	Agree	Agree	Agree	Agree	Agree	Agree	Agree	Agree	Agree	Agree	Agree	Agree	Agree	Agree	Agree	Agree	Agree	Agree	Agree	Agree	Agree	Agree	Agree	Agree	Agree	Agree
Skillful	Agree	Agree	Disagree	Agree	Agree	Agree	Agree	Agree	Agree	Agree	Agree	Agree	Agree	Agree	Neutral	Strongly agree	Strongly agree	Agree	Strongly agree	Strongly agree	Agree	Agree	Strongly agree	Strongly agree	Strongly agree	Disagree	Agree	Agree	Agree	Agree	Agree
Very skillful	Agree	Agree	Disagree	Agree	Agree	Agree	Agree	Agree	Agree	Agree	Agree	Agree	Agree	Agree	Agree	Agree	Agree	Agree	Agree	Agree	Agree	Neutral	Agree	Agree	Agree	Agree	Agree	Agree	Agree	Agree	Agree
Very skillful	Agree	Agree	Disagree	Agree	Agree	Agree	Agree	Agree	Agree	Agree	Agree	Agree	Neutral	Neutral	Neutral	Agree	Agree	Strongly agree	Agree	Agree	Agree	Disagree	Agree	Agree	Agree	Agree	Agree	Agree	Agree	Agree	Agree
Skillful	Agree	Agree	Disagree	Agree	Agree	Agree	Agree	Agree	Agree	Agree	Agree	Agree	Agree	Agree	Agree	Agree	Agree	Agree	Agree	Agree	Agree	Agree	Agree	Agree	Agree	Agree	Agree	Agree	Agree	Agree	Agree
Very skillful	Agree	Agree	Disagree	Agree	Agree	Agree	Agree	Agree	Agree	Agree	Agree	Strongly agree	Agree	Agree	Agree	Strongly agree	Strongly agree	Agree	Agree	Agree	Agree	Neutral	Agree	Agree	Agree	Agree	Agree	Agree	Agree	Agree	Agree
Skillful	Strongly agree	Strongly agree	Disagree	Strongly agree	Agree	Strongly agree	Strongly agree	Strongly agree	Strongly agree	Strongly agree	Strongly agree	Strongly agree	Neutral	Agree	Strongly agree	Strongly agree	Strongly agree	Strongly agree	Strongly agree	Strongly agree	Strongly agree	Strongly agree	Strongly agree	Strongly agree	Strongly agree	Strongly agree	Agree	Agree	Strongly agree	Strongly agree	Strongly agree
Somewhat skillful	Agree	Agree	Agree	Agree	Agree	Agree	Agree	Agree	Agree	Strongly agree	Agree	Agree	Agree	Agree	Agree	Agree	Agree	Agree	Agree	Agree	Agree	Agree	Agree	Agree	Agree	Agree	Agree	Agree	Agree	Agree	Agree
Very skillful	Agree	Agree	Disagree	Agree	Agree	Agree	Agree	Agree	Agree	Agree	Agree	Agree	Agree	Agree	Agree	Agree	Agree	Agree	Agree	Agree	Agree	Agree	Agree	Agree	Agree	Neutral	Agree	Agree	Agree	Agree	Agree
Skillful	Strongly agree	Strongly agree	Disagree	Strongly agree	Strongly agree	Strongly agree	Strongly agree	Strongly agree	Strongly agree	Strongly agree	Strongly agree	Strongly agree	Strongly agree	Strongly agree	Strongly agree	Strongly agree	Strongly agree	Strongly agree	Strongly agree	Strongly agree	Strongly agree	Strongly agree	Strongly agree	Strongly agree	Strongly agree	Strongly agree	Agree	Agree	Strongly agree	Strongly agree	Strongly agree
Skillful	Agree	Agree	Disagree	Agree	Agree	Agree	Agree	Agree	Agree	Agree	Agree	Agree	Agree	Agree	Agree	Agree	Agree	Agree	Agree	Agree	Agree	Agree	Agree	Agree	Agree	Agree	Disagree	Agree	Agree	Agree	Agree
Skillful	Agree	Agree	Disagree	Agree	Agree	Agree	Agree	Agree	Agree	Agree	Agree	Agree	Agree	Agree	Agree	Agree	Agree	Agree	Agree	Agree	Agree	Agree	Agree	Agree	Agree	Agree	Agree	Agree	Agree	Agree	Agree
Skillful	Agree	Agree	Disagree	Agree	Agree	Agree	Agree	Agree	Agree	Agree	Agree	Agree	Agree	Agree	Agree	Agree	Agree	Agree	Agree	Agree	Agree	Agree	Agree	Agree	Agree	Agree	Agree	Agree	Agree	Agree	Agree
Skillful	Agree	Agree	Disagree	Agree	Agree	Agree	Agree	Agree	Agree	Agree	Agree	Agree	Agree	Agree	Agree	Agree	Agree	Agree	Agree	Agree	Agree	Agree	Agree	Strongly agree	Agree	Agree	Agree	Agree	Agree	Agree	Agree
Skillful	Strongly agree	Strongly agree	Disagree	Strongly agree	Strongly agree	Strongly agree	Strongly agree	Strongly agree	Strongly agree	Strongly agree	Strongly agree	Strongly agree	Strongly agree	Strongly agree	Strongly agree	Strongly agree	Strongly agree	Strongly agree	Strongly agree	Strongly agree	Strongly agree	Strongly agree	Strongly agree	Strongly agree	Strongly agree	Disagree	Agree	Agree	Strongly agree	Strongly agree	Strongly agree
Skillful	Disagree	Disagree	Agree	Disagree	Disagree	Disagree	Disagree	Disagree	Disagree	Disagree	Agree	Agree	Disagree	Disagree	Disagree	Disagree	Agree	Disagree	Disagree	Disagree	Agree	Agree	Agree	Agree	Agree	Disagree	Agree	Agree	Agree	Agree	Agree
Somewhat skillful	Disagree	Disagree	Agree	Disagree	Disagree	Disagree	Disagree	Disagree	Disagree	Disagree	Disagree	Agree	Disagree	Disagree	Disagree	Disagree	Agree	Disagree	Disagree	Agree	Agree	Agree	Agree	Agree	Agree	Disagree	Agree	Agree	Neutral	Neutral	Neutral
Skillful	Agree	Agree	Disagree	Agree	Agree	Agree	Agree	Agree	Agree	Agree	Agree	Agree	Agree	Agree	Neutral	Agree	Agree	Agree	Agree	Agree	Agree	Neutral	Agree	Agree	Agree	Neutral	Agree	Agree	Agree	Agree	Agree
